# Supplementary material for: Guanidinium (aqua-2κO)(4-hydr­oxy-6-carboxy­pyridine-2-carboxyl­ato-2κ3 O 2,N,O 6)(μ-4-hydroxy­pyridine-2,6-dicarboxyl­ato-1:2κ4 O 2,N,O 6:O 2)(4-hydroxy­pyridine-2,6-dicarboxyl­ato-1κ3 O 2,N,O 6)dizincate(II) dihydrate
Source: Acta Crystallogr Sect E Struct Rep Online. 2008 Feb 13;64(Pt 3):m466–7. doi: 10.1107/S1600536808003930 (PMC2960790; doi:10.1107/S1600536808003930)
Supplement: Supplementary file 1 [file e-64-0m466-sup1.cif]

##############################################################################
###                                                                        ###
###        Electronic paper (Acta Crystallographica Section E)             ###
###                                                                        ###
##############################################################################
#                                                                            #
# This CIF contains the data in a paper accepted for publication in Acta     #
# Crystallographica Section E. It conforms to the requirements of Notes      #
# for Authors for Section E, and has been peer reviewed under the auspices   #
# of the IUCr Commission on Journals.                                        #
#                                                                            #
# Full details of the Crystallographic Information File format               #
# are given in the paper "The Crystallographic Information File (CIF):       #
# a New Standard Archive File for Crystallography" by S. R. Hall, F. H.      #
# Allen and I. D. Brown [Acta Cryst. (1991), A47, 655-685].                  #
#                                                                            #
# The current version of the core CIF dictionary is obtainable from          #
# ftp://ftp.iucr.org/pub/cif_core.dic. The current version number is 2.1.    #
#                                                                            #
# Software is freely available for graphical display of the structure(s) in  #
# this CIF.  For information consult the CIF home page http://www.iucr.org/  #
# cif/home.html                                                              #
#                                                                            #
##############################################################################
                                             
data_I
_audit_creation_method     SHELXL-97
_chemical_name_systematic
;
Guanidinium (aqua-2\kO)(4-hydroxy-6-carboxypyridine-2-carboxylato-
2\k^3^O^2^,N,O^6^)(\m-4-hydroxypyridine-2,6-dicarboxylato-
1:2\k^4^O^2^,N,O^6^:O^2^)(4-hydroxypyridine-2,6-dicarboxylato-
1\k^3^O^2^,N,O^6^)dizinc(II) dihydrate
;
_chemical_name_common     ?
_chemical_formula_moiety     'C H6 N3 +, C21 H12 N3 O16 Zn2 -, 2(H2 O)'
_chemical_formula_sum     'C22 H22 N6 O18 Zn2'
_chemical_formula_iupac
                    '(C H6 N3) [Zn2 (C7 H3 N1 O5)2 (C7 H4 N1 O5) (H2 O)], 2H2 O'
_chemical_formula_weight     789.20
_chemical_melting_point     ?
_symmetry_cell_setting     triclinic
_symmetry_space_group_name_H-M     'P -1'
_symmetry_space_group_name_Hall     '-P 1'
loop_
    _symmetry_equiv_pos_as_xyz
    'x, y, z'
    '-x, -y, -z'
_cell_length_a     9.1077(12)
_cell_length_b     9.2900(12)
_cell_length_c     16.347(3)
_cell_angle_alpha     96.018(4)
_cell_angle_beta     99.229(4)
_cell_angle_gamma     91.760(7)
_cell_volume     1356.1(3)
_cell_formula_units_Z     2
_cell_measurement_reflns_used     540
_cell_measurement_theta_min     2.78
_cell_measurement_theta_max     27.17
_cell_measurement_temperature     100(2)
_exptl_crystal_description     prism
_exptl_crystal_colour     colourless
_exptl_crystal_size_max     0.21
_exptl_crystal_size_mid     0.15
_exptl_crystal_size_min     0.12
_exptl_crystal_density_diffrn     1.933
_exptl_crystal_density_meas     ?
_exptl_crystal_density_method     'not measured'
_exptl_crystal_F_000     800
_exptl_absorpt_coefficient_mu     1.871
_exptl_absorpt_correction_type     'multi-scan'
_exptl_absorpt_process_details     '(SADABS; Bruker, 2001)'
_exptl_absorpt_correction_T_min     0.6946
_exptl_absorpt_correction_T_max     0.8066
_exptl_special_details
;
;
_diffrn_ambient_temperature     100(2)
_diffrn_radiation_type     MoK\a
_diffrn_radiation_wavelength     0.71073
_diffrn_radiation_source     'fine-focus sealed tube'
_diffrn_radiation_monochromator     graphite
_diffrn_measurement_device_type     'Bruker APEXII CCD area-detector'
_diffrn_measurement_method     \w
_diffrn_detector_area_resol_mean     ?
_diffrn_reflns_number     19615
_diffrn_reflns_av_R_equivalents     0.0359
_diffrn_reflns_av_sigmaI/netI     0.0553
_diffrn_reflns_theta_min     2.27
_diffrn_reflns_theta_max     31.51
_diffrn_reflns_theta_full     31.51
_diffrn_measured_fraction_theta_max     0.993
_diffrn_measured_fraction_theta_full     0.993
_diffrn_reflns_limit_h_min     -13
_diffrn_reflns_limit_h_max     13
_diffrn_reflns_limit_k_min     -13
_diffrn_reflns_limit_k_max     13
_diffrn_reflns_limit_l_min     -23
_diffrn_reflns_limit_l_max     24
_diffrn_standards_number     ?
_diffrn_standards_interval_count     ?
_diffrn_standards_interval_time     ?
_diffrn_standards_decay_%     ?
_refine_special_details
;
 Refinement of F^2^ against ALL reflections.  The weighted R-factor wR and
 goodness of fit S are based on F^2^, conventional R-factors R are based
 on F, with F set to zero for negative F^2^. The threshold expression of
 F^2^ > 2sigma(F^2^) is used only for calculating R-factors(gt) etc. and is
 not relevant to the choice of reflections for refinement.  R-factors based
 on F^2^ are statistically about twice as large as those based on F, and R-
 factors based on ALL data will be even larger.
;
_reflns_number_total     8987
_reflns_number_gt     6765
_reflns_threshold_expression     I>2\s(I)
_refine_ls_structure_factor_coef     Fsqd
_refine_ls_matrix_type     full
_refine_ls_R_factor_all     0.0568
_refine_ls_R_factor_gt     0.0368
_refine_ls_wR_factor_gt     0.0812
_refine_ls_wR_factor_ref     0.0892
_refine_ls_goodness_of_fit_ref     0.999
_refine_ls_restrained_S_all     0.999
_refine_ls_number_reflns     8987
_refine_ls_number_parameters     433
_refine_ls_number_restraints     0
_refine_ls_hydrogen_treatment     constr
_refine_ls_weighting_scheme     calc
_refine_ls_weighting_details
                  'calc w=1/[\s^2^(Fo^2^)+(0.042P)^2^] where P=(Fo^2^+2Fc^2^)/3'
_atom_sites_solution_hydrogens     mixed
_atom_sites_solution_primary     direct
_atom_sites_solution_secondary     difmap
_refine_ls_shift/su_max     0.001
_refine_ls_shift/su_mean     0.000
_refine_diff_density_max     0.590
_refine_diff_density_min     -0.561
_refine_ls_extinction_method     none
_refine_ls_extinction_coef     ?
loop_
    _atom_type_symbol
    _atom_type_description
    _atom_type_scat_dispersion_real
    _atom_type_scat_dispersion_imag
    _atom_type_scat_source
    'C' 'C' 0.0033 0.0016
                         'International Tables Vol C Tables 4.2.6.8 and 6.1.1.4'
    'H' 'H' 0.0000 0.0000
                         'International Tables Vol C Tables 4.2.6.8 and 6.1.1.4'
    'N' 'N' 0.0061 0.0033
                         'International Tables Vol C Tables 4.2.6.8 and 6.1.1.4'
    'O' 'O' 0.0106 0.0060
                         'International Tables Vol C Tables 4.2.6.8 and 6.1.1.4'
    'Zn' 'Zn' 0.2839 1.4301
                         'International Tables Vol C Tables 4.2.6.8 and 6.1.1.4'
_computing_data_collection     'APEX2 (Bruker, 2007)'
_computing_cell_refinement     'APEX2 (Bruker, 2007)'
_computing_data_reduction     'APEX2 (Bruker, 2007)'
_computing_structure_solution     'SHELXTL (Sheldrick, 2008)'
_computing_structure_refinement     'SHELXTL (Sheldrick, 2008)'
_computing_molecular_graphics     'SHELXTL (Sheldrick, 2008)'
_computing_publication_material     'SHELXTL (Sheldrick, 2008)'
loop_
    _atom_site_type_symbol
    _atom_site_label
    _atom_site_fract_x
    _atom_site_fract_y
    _atom_site_fract_z
    _atom_site_U_iso_or_equiv
    _atom_site_adp_type
    _atom_site_calc_flag
    _atom_site_refinement_flags
    _atom_site_occupancy
    _atom_site_disorder_assembly
    _atom_site_disorder_group
    Zn Zn1 0.43557(3) 0.16470(2) 0.258415(14) 0.01093(6) Uani d . 1 . .
    Zn Zn2 0.18238(3) 0.50031(2) 0.310910(14) 0.01149(6) Uani d . 1 . .
    N N1 0.36197(18) 0.12238(18) 0.13492(10) 0.0107(3) Uani d . 1 . .
    N N2 0.18759(19) 0.47854(18) 0.18862(10) 0.0110(3) Uani d . 1 . .
    N N3 0.23352(18) 0.48751(17) 0.43438(10) 0.0099(3) Uani d . 1 . .
    N N4 0.3338(2) -0.10238(19) 0.43263(11) 0.0157(4) Uani d . 1 . .
    H H4A 0.3274 -0.1284 0.3788 0.019 Uiso calc R 1 . .
    H H4B 0.3992 -0.1414 0.4684 0.019 Uiso calc R 1 . .
    N N5 0.2568(2) 0.03721(19) 0.54093(11) 0.0156(4) Uani d . 1 . .
    H H5A 0.3235 -0.0004 0.5767 0.019 Uiso calc R 1 . .
    H H5B 0.1978 0.1023 0.5589 0.019 Uiso calc R 1 . .
    N N6 0.1460(2) 0.0554(2) 0.40657(11) 0.0148(4) Uani d . 1 . .
    H H6A 0.1387 0.0300 0.3526 0.018 Uiso calc R 1 . .
    H H6B 0.0875 0.1205 0.4252 0.018 Uiso calc R 1 . .
    O O1 0.59008(16) 0.29141(15) 0.21141(9) 0.0137(3) Uani d . 1 . .
    O O2 0.63792(18) 0.36048(18) 0.09069(9) 0.0215(3) Uani d . 1 . .
    O O3 0.21305(16) 0.00289(16) 0.23874(9) 0.0145(3) Uani d . 1 . .
    O O4 0.07106(17) -0.13769(16) 0.13266(9) 0.0153(3) Uani d . 1 . .
    H H4C 0.0149 -0.1491 0.1678 0.018 Uiso calc R 1 . .
    O O5 0.27628(16) 0.02110(16) -0.11860(9) 0.0143(3) Uani d . 1 . .
    H H5C 0.2173 -0.0520 -0.1315 0.017 Uiso calc R 1 . .
    O O6 0.34222(17) 0.67780(16) 0.29445(9) 0.0146(3) Uani d . 1 . .
    O O7 0.44783(17) 0.76832(16) 0.19381(9) 0.0172(3) Uani d . 1 . .
    O O8 0.00950(16) 0.32407(16) 0.26076(9) 0.0143(3) Uani d . 1 . .
    O O9 -0.05698(17) 0.17203(16) 0.14388(9) 0.0159(3) Uani d . 1 . .
    O O10 0.19172(17) 0.42385(16) -0.06347(9) 0.0171(3) Uani d . 1 . .
    H H10A 0.2427 0.4907 -0.0779 0.021 Uiso calc R 1 . .
    O O11 0.04286(16) 0.64962(15) 0.35657(9) 0.0135(3) Uani d . 1 . .
    O O12 -0.01195(16) 0.76190(15) 0.47515(9) 0.0147(3) Uani d . 1 . .
    O O13 0.35192(16) 0.31130(15) 0.32996(9) 0.0129(3) Uani d . 1 . .
    O O14 0.49768(17) 0.21787(16) 0.43224(9) 0.0166(3) Uani d . 1 . .
    O O15 0.31816(17) 0.47150(16) 0.68773(9) 0.0160(3) Uani d . 1 . .
    H H15 0.3166 0.5532 0.7150 0.019 Uiso calc R 1 . .
    C C1 0.4418(2) 0.1863(2) 0.08551(12) 0.0107(4) Uani d . 1 . .
    C C2 0.4131(2) 0.1565(2) -0.00030(12) 0.0122(4) Uani d . 1 . .
    H H2A 0.4696 0.2048 -0.0342 0.015 Uiso calc R 1 . .
    C C3 0.2999(2) 0.0541(2) -0.03617(12) 0.0110(4) Uani d . 1 . .
    C C4 0.2169(2) -0.0136(2) 0.01602(12) 0.0115(4) Uani d . 1 . .
    H H4D 0.1386 -0.0835 -0.0065 0.014 Uiso calc R 1 . .
    C C5 0.2529(2) 0.0247(2) 0.10110(12) 0.0112(4) Uani d . 1 . .
    C C6 0.5679(2) 0.2891(2) 0.13240(13) 0.0127(4) Uani d . 1 . .
    C C7 0.1755(2) -0.0385(2) 0.16419(12) 0.0118(4) Uani d . 1 . .
    C C8 0.2775(2) 0.5651(2) 0.15616(12) 0.0116(4) Uani d . 1 . .
    C C9 0.2842(2) 0.5519(2) 0.07219(13) 0.0136(4) Uani d . 1 . .
    H H9A 0.3492 0.6146 0.0506 0.016 Uiso calc R 1 . .
    C C10 0.1938(2) 0.4448(2) 0.01905(12) 0.0127(4) Uani d . 1 . .
    C C11 0.1009(2) 0.3538(2) 0.05356(12) 0.0127(4) Uani d . 1 . .
    H H11A 0.0391 0.2794 0.0193 0.015 Uiso calc R 1 . .
    C C12 0.1010(2) 0.3745(2) 0.13860(12) 0.0109(4) Uani d . 1 . .
    C C13 0.3656(2) 0.6799(2) 0.22034(13) 0.0124(4) Uani d . 1 . .
    C C14 0.0089(2) 0.2824(2) 0.18459(12) 0.0118(4) Uani d . 1 . .
    C C15 0.1664(2) 0.5794(2) 0.48423(12) 0.0109(4) Uani d . 1 . .
    C C16 0.1924(2) 0.5833(2) 0.57028(12) 0.0123(4) Uani d . 1 . .
    H H16A 0.1455 0.6509 0.6041 0.015 Uiso calc R 1 . .
    C C17 0.2895(2) 0.4848(2) 0.60600(12) 0.0123(4) Uani d . 1 . .
    C C18 0.3603(2) 0.3900(2) 0.55377(12) 0.0116(4) Uani d . 1 . .
    H H18A 0.4279 0.3230 0.5764 0.014 Uiso calc R 1 . .
    C C19 0.3294(2) 0.3963(2) 0.46898(12) 0.0107(4) Uani d . 1 . .
    C C20 0.0565(2) 0.6734(2) 0.43629(12) 0.0114(4) Uani d . 1 . .
    C C21 0.4003(2) 0.2998(2) 0.40786(12) 0.0106(4) Uani d . 1 . .
    C C22 0.2451(2) -0.0043(2) 0.45983(13) 0.0125(4) Uani d . 1 . .
    O O1W 0.55695(16) 0.00217(15) 0.28937(9) 0.0130(3) Uani d . 1 . .
    H H1 0.6477 0.0287 0.2913 0.020 Uiso d R 1 . .
    H H2 0.5227 -0.0755 0.2593 0.020 Uiso d R 1 . .
    O O2W -0.15742(16) 0.07809(17) 0.30343(9) 0.0166(3) Uani d . 1 . .
    H H3 -0.1151 0.1488 0.2859 0.025 Uiso d R 1 . .
    H H4 -0.1159 0.0052 0.2830 0.025 Uiso d R 1 . .
    O O3W -0.09191(17) -0.20352(17) 0.24040(9) 0.0180(3) Uani d . 1 . .
    H H5 -0.0481 -0.2423 0.2819 0.027 Uiso d R 1 . .
    H H6 -0.1443 -0.2697 0.2077 0.027 Uiso d R 1 . .
loop_
    _atom_site_aniso_label
    _atom_site_aniso_U_11
    _atom_site_aniso_U_22
    _atom_site_aniso_U_33
    _atom_site_aniso_U_12
    _atom_site_aniso_U_13
    _atom_site_aniso_U_23
    Zn1 0.01283(12) 0.01187(11) 0.00817(11) 0.00039(9) 0.00278(8) 0.00002(8)
    Zn2 0.01472(12) 0.01176(11) 0.00832(11) 0.00042(9) 0.00333(9) 0.00050(8)
    N1 0.0103(8) 0.0110(8) 0.0105(8) 0.0004(6) 0.0018(6) 0.0002(6)
    N2 0.0132(8) 0.0094(7) 0.0110(8) -0.0014(6) 0.0041(6) 0.0017(6)
    N3 0.0107(8) 0.0092(7) 0.0098(8) -0.0002(6) 0.0029(6) -0.0007(6)
    N4 0.0170(9) 0.0171(9) 0.0126(8) 0.0048(7) 0.0011(7) 0.0004(7)
    N5 0.0209(9) 0.0180(9) 0.0080(8) 0.0026(7) 0.0023(7) 0.0011(6)
    N6 0.0148(8) 0.0211(9) 0.0095(8) 0.0057(7) 0.0033(6) 0.0023(7)
    O1 0.0154(7) 0.0155(7) 0.0095(7) -0.0029(6) 0.0019(5) -0.0003(5)
    O2 0.0243(9) 0.0271(9) 0.0127(7) -0.0133(7) 0.0042(6) 0.0033(6)
    O3 0.0164(7) 0.0181(7) 0.0085(7) -0.0015(6) 0.0024(5) -0.0003(5)
    O4 0.0176(7) 0.0176(7) 0.0111(7) -0.0068(6) 0.0056(6) 0.0004(6)
    O5 0.0154(7) 0.0182(7) 0.0081(7) -0.0071(6) 0.0014(5) -0.0012(5)
    O6 0.0199(8) 0.0138(7) 0.0102(7) -0.0022(6) 0.0049(6) 0.0000(5)
    O7 0.0232(8) 0.0137(7) 0.0148(7) -0.0068(6) 0.0065(6) -0.0011(6)
    O8 0.0166(7) 0.0168(7) 0.0100(7) -0.0036(6) 0.0050(6) 0.0004(5)
    O9 0.0170(7) 0.0162(7) 0.0138(7) -0.0068(6) 0.0031(6) -0.0002(6)
    O10 0.0250(8) 0.0169(7) 0.0093(7) -0.0083(6) 0.0050(6) 0.0002(6)
    O11 0.0155(7) 0.0145(7) 0.0111(7) 0.0023(6) 0.0035(5) 0.0018(5)
    O12 0.0151(7) 0.0136(7) 0.0162(7) 0.0032(6) 0.0059(6) 0.0002(6)
    O13 0.0159(7) 0.0131(7) 0.0101(7) 0.0018(6) 0.0043(5) -0.0002(5)
    O14 0.0179(8) 0.0169(7) 0.0158(7) 0.0067(6) 0.0047(6) 0.0009(6)
    O15 0.0227(8) 0.0160(7) 0.0081(7) 0.0024(6) 0.0005(6) -0.0016(5)
    C1 0.0109(9) 0.0095(8) 0.0120(9) 0.0006(7) 0.0032(7) 0.0007(7)
    C2 0.0126(9) 0.0133(9) 0.0114(9) 0.0010(7) 0.0031(7) 0.0029(7)
    C3 0.0131(9) 0.0115(9) 0.0084(9) 0.0020(7) 0.0015(7) 0.0010(7)
    C4 0.0117(9) 0.0112(9) 0.0113(9) -0.0028(7) 0.0012(7) 0.0012(7)
    C5 0.0110(9) 0.0122(9) 0.0110(9) 0.0000(7) 0.0036(7) 0.0014(7)
    C6 0.0136(9) 0.0135(9) 0.0110(9) -0.0022(7) 0.0032(7) 0.0000(7)
    C7 0.0116(9) 0.0124(9) 0.0124(9) 0.0010(7) 0.0039(7) 0.0022(7)
    C8 0.0143(9) 0.0091(9) 0.0116(9) -0.0008(7) 0.0031(7) 0.0005(7)
    C9 0.0163(10) 0.0125(9) 0.0122(9) -0.0027(8) 0.0033(8) 0.0017(7)
    C10 0.0160(10) 0.0124(9) 0.0101(9) 0.0010(8) 0.0032(7) 0.0014(7)
    C11 0.0145(9) 0.0121(9) 0.0113(9) -0.0012(7) 0.0016(7) 0.0010(7)
    C12 0.0110(9) 0.0091(8) 0.0123(9) -0.0012(7) 0.0017(7) 0.0005(7)
    C13 0.0156(10) 0.0090(8) 0.0125(9) -0.0011(7) 0.0024(7) 0.0003(7)
    C14 0.0105(9) 0.0129(9) 0.0122(9) 0.0000(7) 0.0018(7) 0.0027(7)
    C15 0.0112(9) 0.0089(8) 0.0127(9) -0.0016(7) 0.0035(7) -0.0002(7)
    C16 0.0136(9) 0.0120(9) 0.0111(9) -0.0016(7) 0.0041(7) -0.0016(7)
    C17 0.0122(9) 0.0125(9) 0.0116(9) -0.0033(7) 0.0024(7) -0.0006(7)
    C18 0.0121(9) 0.0109(9) 0.0115(9) -0.0014(7) 0.0013(7) 0.0003(7)
    C19 0.0116(9) 0.0094(8) 0.0112(9) -0.0014(7) 0.0036(7) -0.0002(7)
    C20 0.0110(9) 0.0101(9) 0.0136(9) -0.0025(7) 0.0032(7) 0.0024(7)
    C21 0.0095(9) 0.0106(9) 0.0121(9) -0.0022(7) 0.0044(7) 0.0001(7)
    C22 0.0124(9) 0.0128(9) 0.0125(9) -0.0026(7) 0.0029(7) 0.0018(7)
    O1W 0.0127(7) 0.0121(7) 0.0132(7) -0.0014(5) 0.0010(5) -0.0009(5)
    O2W 0.0159(7) 0.0188(8) 0.0158(7) -0.0018(6) 0.0040(6) 0.0032(6)
    O3W 0.0200(8) 0.0199(8) 0.0151(7) 0.0022(6) 0.0030(6) 0.0069(6)
_geom_special_details
;
 All esds (except the esd in the dihedral angle between two l.s. planes)
 are estimated using the full covariance matrix.  The cell esds are taken
 into account individually in the estimation of esds in distances, angles
 and torsion angles; correlations between esds in cell parameters are only
 used when they are defined by crystal symmetry.  An approximate (isotropic)
 treatment of cell esds is used for estimating esds involving l.s. planes.
;
loop_
    _geom_bond_atom_site_label_1
    _geom_bond_atom_site_label_2
    _geom_bond_site_symmetry_2
    _geom_bond_distance
    _geom_bond_publ_flag
    Zn1 O13 . 1.9541(14) y
    Zn1 O1W . 1.9599(14) y
    Zn1 N1 . 2.0157(17) y
    Zn1 O1 . 2.0955(14) y
    Zn1 O3 . 2.4440(15) y
    Zn2 N2 . 1.9965(17) y
    Zn2 N3 . 2.0143(17) y
    Zn2 O11 . 2.0715(14) y
    Zn2 O8 . 2.2311(15) y
    Zn2 O6 . 2.2320(15) y
    Zn2 O13 . 2.3857(14) y
    N1 C5 . 1.334(3) ?
    N1 C1 . 1.340(3) ?
    N2 C8 . 1.337(3) ?
    N2 C12 . 1.344(2) ?
    N3 C19 . 1.337(3) ?
    N3 C15 . 1.346(2) ?
    N4 C22 . 1.325(3) ?
    N4 H4A . 0.8800 ?
    N4 H4B . 0.8800 ?
    N5 C22 . 1.328(3) ?
    N5 H5A . 0.8800 ?
    N5 H5B . 0.8800 ?
    N6 C22 . 1.327(3) ?
    N6 H6A . 0.8800 ?
    N6 H6B . 0.8800 ?
    O1 C6 . 1.273(2) ?
    O2 C6 . 1.233(2) ?
    O3 C7 . 1.229(2) ?
    O4 C7 . 1.307(2) ?
    O4 H4C . 0.8400 ?
    O5 C3 . 1.331(2) ?
    O5 H5C . 0.8400 ?
    O6 C13 . 1.265(2) ?
    O7 C13 . 1.251(2) ?
    O8 C14 . 1.264(2) ?
    O9 C14 . 1.243(2) ?
    O10 C10 . 1.340(2) ?
    O10 H10A . 0.8400 ?
    O11 C20 . 1.284(2) ?
    O12 C20 . 1.231(2) ?
    O13 C21 . 1.296(2) ?
    O14 C21 . 1.232(2) ?
    O15 C17 . 1.339(2) ?
    O15 H15 . 0.8400 ?
    C1 C2 . 1.382(3) ?
    C1 C6 . 1.522(3) ?
    C2 C3 . 1.393(3) ?
    C2 H2A . 0.9500 ?
    C3 C4 . 1.409(3) ?
    C4 C5 . 1.383(3) ?
    C4 H4D . 0.9500 ?
    C5 C7 . 1.497(3) ?
    C8 C9 . 1.377(3) ?
    C8 C13 . 1.524(3) ?
    C9 C10 . 1.401(3) ?
    C9 H9A . 0.9500 ?
    C10 C11 . 1.399(3) ?
    C11 C12 . 1.383(3) ?
    C11 H11A . 0.9500 ?
    C12 C14 . 1.515(3) ?
    C15 C16 . 1.385(3) ?
    C15 C20 . 1.525(3) ?
    C16 C17 . 1.399(3) ?
    C16 H16A . 0.9500 ?
    C17 C18 . 1.405(3) ?
    C18 C19 . 1.377(3) ?
    C18 H18A . 0.9500 ?
    C19 C21 . 1.507(3) ?
    O1W H1 . 0.8500 ?
    O1W H2 . 0.8500 ?
    O2W H3 . 0.8501 ?
    O2W H4 . 0.8499 ?
    O3W H5 . 0.8499 ?
    O3W H6 . 0.8500 ?
loop_
    _geom_angle_atom_site_label_1
    _geom_angle_atom_site_label_2
    _geom_angle_atom_site_label_3
    _geom_angle_site_symmetry_1
    _geom_angle_site_symmetry_3
    _geom_angle
    _geom_angle_publ_flag
    O13 Zn1 O1W . . 129.21(6) ?
    O13 Zn1 N1 . . 123.11(6) ?
    O1W Zn1 N1 . . 105.76(6) ?
    O13 Zn1 O1 . . 101.14(6) y
    O1W Zn1 O1 . . 100.48(6) ?
    N1 Zn1 O1 . . 79.40(6) ?
    O13 Zn1 O3 . . 93.10(6) ?
    O1W Zn1 O3 . . 89.12(6) ?
    N1 Zn1 O3 . . 72.01(6) ?
    O1 Zn1 O3 . . 151.36(5) y
    N2 Zn2 N3 . . 162.44(7) y
    N2 Zn2 O11 . . 118.12(6) ?
    N3 Zn2 O11 . . 78.99(6) ?
    N2 Zn2 O8 . . 76.65(6) ?
    N3 Zn2 O8 . . 106.40(6) ?
    O11 Zn2 O8 . . 97.59(6) ?
    N2 Zn2 O6 . . 75.85(6) ?
    N3 Zn2 O6 . . 101.32(6) ?
    O11 Zn2 O6 . . 90.99(6) y
    O8 Zn2 O6 . . 152.06(5) y
    N2 Zn2 O13 . . 90.61(6) ?
    N3 Zn2 O13 . . 72.57(6) ?
    O11 Zn2 O13 . . 151.16(5) y
    O8 Zn2 O13 . . 86.07(5) y
    O6 Zn2 O13 . . 99.08(5) ?
    C5 N1 C1 . . 119.59(17) ?
    C5 N1 Zn1 . . 124.22(13) ?
    C1 N1 Zn1 . . 115.71(13) ?
    C8 N2 C12 . . 119.71(17) ?
    C8 N2 Zn2 . . 120.75(13) ?
    C12 N2 Zn2 . . 119.54(13) ?
    C19 N3 C15 . . 118.98(17) ?
    C19 N3 Zn2 . . 124.50(13) ?
    C15 N3 Zn2 . . 116.52(13) ?
    C22 N4 H4A . . 120.0 ?
    C22 N4 H4B . . 120.0 ?
    H4A N4 H4B . . 120.0 ?
    C22 N5 H5A . . 120.0 ?
    C22 N5 H5B . . 120.0 ?
    H5A N5 H5B . . 120.0 ?
    C22 N6 H6A . . 120.0 ?
    C22 N6 H6B . . 120.0 ?
    H6A N6 H6B . . 120.0 ?
    C6 O1 Zn1 . . 114.71(12) ?
    C7 O3 Zn1 . . 109.54(13) ?
    C7 O4 H4C . . 109.5 ?
    C3 O5 H5C . . 109.5 ?
    C13 O6 Zn2 . . 114.20(12) ?
    C14 O8 Zn2 . . 112.58(12) ?
    C10 O10 H10A . . 109.5 ?
    C20 O11 Zn2 . . 116.08(13) ?
    C21 O13 Zn1 . . 110.63(12) ?
    C21 O13 Zn2 . . 112.70(12) ?
    Zn1 O13 Zn2 . . 136.65(7) ?
    C17 O15 H15 . . 109.5 ?
    N1 C1 C2 . . 122.10(18) ?
    N1 C1 C6 . . 114.11(17) ?
    C2 C1 C6 . . 123.76(18) ?
    C1 C2 C3 . . 118.71(18) ?
    C1 C2 H2A . . 120.6 ?
    C3 C2 H2A . . 120.6 ?
    O5 C3 C2 . . 118.70(18) ?
    O5 C3 C4 . . 122.27(18) ?
    C2 C3 C4 . . 119.01(18) ?
    C5 C4 C3 . . 117.96(18) ?
    C5 C4 H4D . . 121.0 ?
    C3 C4 H4D . . 121.0 ?
    N1 C5 C4 . . 122.62(18) ?
    N1 C5 C7 . . 113.35(17) ?
    C4 C5 C7 . . 124.03(18) ?
    O2 C6 O1 . . 126.81(19) ?
    O2 C6 C1 . . 117.40(18) ?
    O1 C6 C1 . . 115.79(17) ?
    O3 C7 O4 . . 125.56(18) ?
    O3 C7 C5 . . 119.99(18) ?
    O4 C7 C5 . . 114.45(17) ?
    N2 C8 C9 . . 122.00(18) ?
    N2 C8 C13 . . 113.48(17) ?
    C9 C8 C13 . . 124.49(18) ?
    C8 C9 C10 . . 119.03(19) ?
    C8 C9 H9A . . 120.5 ?
    C10 C9 H9A . . 120.5 ?
    O10 C10 C11 . . 117.85(18) ?
    O10 C10 C9 . . 123.52(18) ?
    C11 C10 C9 . . 118.63(18) ?
    C12 C11 C10 . . 118.62(18) ?
    C12 C11 H11A . . 120.7 ?
    C10 C11 H11A . . 120.7 ?
    N2 C12 C11 . . 122.00(18) ?
    N2 C12 C14 . . 113.65(17) ?
    C11 C12 C14 . . 124.34(17) ?
    O7 C13 O6 . . 127.34(19) ?
    O7 C13 C8 . . 116.96(18) ?
    O6 C13 C8 . . 115.64(17) ?
    O9 C14 O8 . . 126.80(19) ?
    O9 C14 C12 . . 116.56(18) ?
    O8 C14 C12 . . 116.62(17) ?
    N3 C15 C16 . . 122.62(19) ?
    N3 C15 C20 . . 113.29(17) ?
    C16 C15 C20 . . 124.07(18) ?
    C15 C16 C17 . . 118.16(18) ?
    C15 C16 H16A . . 120.9 ?
    C17 C16 H16A . . 120.9 ?
    O15 C17 C16 . . 124.33(18) ?
    O15 C17 C18 . . 116.65(18) ?
    C16 C17 C18 . . 119.00(18) ?
    C19 C18 C17 . . 118.50(19) ?
    C19 C18 H18A . . 120.7 ?
    C17 C18 H18A . . 120.8 ?
    N3 C19 C18 . . 122.71(18) ?
    N3 C19 C21 . . 114.77(17) ?
    C18 C19 C21 . . 122.52(18) ?
    O12 C20 O11 . . 125.77(19) ?
    O12 C20 C15 . . 119.31(18) ?
    O11 C20 C15 . . 114.91(17) ?
    O14 C21 O13 . . 123.87(18) ?
    O14 C21 C19 . . 120.94(18) ?
    O13 C21 C19 . . 115.19(17) ?
    N4 C22 N6 . . 120.63(19) ?
    N4 C22 N5 . . 120.05(19) ?
    N6 C22 N5 . . 119.30(19) ?
    Zn1 O1W H1 . . 107.7 ?
    Zn1 O1W H2 . . 110.3 ?
    H1 O1W H2 . . 118.8 ?
    H3 O2W H4 . . 103.0 ?
    H5 O3W H6 . . 107.7 ?
loop_
    _geom_torsion_atom_site_label_1
    _geom_torsion_atom_site_label_2
    _geom_torsion_atom_site_label_3
    _geom_torsion_atom_site_label_4
    _geom_torsion_site_symmetry_1
    _geom_torsion_site_symmetry_2
    _geom_torsion_site_symmetry_3
    _geom_torsion_site_symmetry_4
    _geom_torsion
    _geom_torsion_publ_flag
    O13 Zn1 N1 C5 . . . . -89.84(17) ?
    O1W Zn1 N1 C5 . . . . 75.66(17) ?
    O1 Zn1 N1 C5 . . . . 173.68(17) ?
    O3 Zn1 N1 C5 . . . . -8.11(15) ?
    O13 Zn1 N1 C1 . . . . 98.09(15) ?
    O1W Zn1 N1 C1 . . . . -96.40(14) ?
    O1 Zn1 N1 C1 . . . . 1.62(14) ?
    O3 Zn1 N1 C1 . . . . 179.83(15) ?
    N3 Zn2 N2 C8 . . . . -80.4(3) ?
    O11 Zn2 N2 C8 . . . . 85.88(16) ?
    O8 Zn2 N2 C8 . . . . 177.43(16) ?
    O6 Zn2 N2 C8 . . . . 2.45(15) ?
    O13 Zn2 N2 C8 . . . . -96.76(15) ?
    N3 Zn2 N2 C12 . . . . 98.9(3) ?
    O11 Zn2 N2 C12 . . . . -94.91(15) ?
    O8 Zn2 N2 C12 . . . . -3.36(14) ?
    O6 Zn2 N2 C12 . . . . -178.34(16) ?
    O13 Zn2 N2 C12 . . . . 82.45(15) ?
    N2 Zn2 N3 C19 . . . . -15.1(3) ?
    O11 Zn2 N3 C19 . . . . 177.21(16) ?
    O8 Zn2 N3 C19 . . . . 82.45(16) ?
    O6 Zn2 N3 C19 . . . . -93.99(16) ?
    O13 Zn2 N3 C19 . . . . 2.08(15) ?
    N2 Zn2 N3 C15 . . . . 164.06(19) ?
    O11 Zn2 N3 C15 . . . . -3.60(14) ?
    O8 Zn2 N3 C15 . . . . -98.36(14) ?
    O6 Zn2 N3 C15 . . . . 85.20(14) ?
    O13 Zn2 N3 C15 . . . . -178.73(15) ?
    O13 Zn1 O1 C6 . . . . -120.04(14) ?
    O1W Zn1 O1 C6 . . . . 106.20(14) ?
    N1 Zn1 O1 C6 . . . . 1.94(14) ?
    O3 Zn1 O1 C6 . . . . -1.6(2) ?
    O13 Zn1 O3 C7 . . . . 131.73(14) ?
    O1W Zn1 O3 C7 . . . . -99.05(14) ?
    N1 Zn1 O3 C7 . . . . 7.85(13) ?
    O1 Zn1 O3 C7 . . . . 11.5(2) ?
    N2 Zn2 O6 C13 . . . . -2.32(14) ?
    N3 Zn2 O6 C13 . . . . 159.91(14) ?
    O11 Zn2 O6 C13 . . . . -121.12(14) ?
    O8 Zn2 O6 C13 . . . . -12.8(2) ?
    O13 Zn2 O6 C13 . . . . 86.01(14) y
    N2 Zn2 O8 C14 . . . . 8.08(14) ?
    N3 Zn2 O8 C14 . . . . -154.02(14) ?
    O11 Zn2 O8 C14 . . . . 125.28(14) ?
    O6 Zn2 O8 C14 . . . . 18.5(2) ?
    O13 Zn2 O8 C14 . . . . -83.49(14) y
    N2 Zn2 O11 C20 . . . . -171.55(13) ?
    N3 Zn2 O11 C20 . . . . 4.25(14) ?
    O8 Zn2 O11 C20 . . . . 109.57(14) ?
    O6 Zn2 O11 C20 . . . . -97.09(14) ?
    O13 Zn2 O11 C20 . . . . 13.9(2) ?
    O1W Zn1 O13 C21 . . . . 7.05(16) ?
    N1 Zn1 O13 C21 . . . . 168.94(12) ?
    O1 Zn1 O13 C21 . . . . -106.53(13) ?
    O3 Zn1 O13 C21 . . . . 98.44(13) ?
    O1W Zn1 O13 Zn2 . . . . -171.49(8) ?
    N1 Zn1 O13 Zn2 . . . . -9.60(14) ?
    O1 Zn1 O13 Zn2 . . . . 74.93(11) ?
    O3 Zn1 O13 Zn2 . . . . -80.10(10) ?
    N2 Zn2 O13 C21 . . . . 170.56(13) ?
    N3 Zn2 O13 C21 . . . . -4.31(13) ?
    O11 Zn2 O13 C21 . . . . -14.27(19) ?
    O8 Zn2 O13 C21 . . . . -112.87(13) ?
    O6 Zn2 O13 C21 . . . . 94.79(13) ?
    N2 Zn2 O13 Zn1 . . . . -10.92(11) ?
    N3 Zn2 O13 Zn1 . . . . 174.20(12) ?
    O11 Zn2 O13 Zn1 . . . . 164.25(9) ?
    O8 Zn2 O13 Zn1 . . . . 65.65(10) ?
    O6 Zn2 O13 Zn1 . . . . -86.69(11) ?
    C5 N1 C1 C2 . . . . 1.2(3) ?
    Zn1 N1 C1 C2 . . . . 173.70(15) ?
    C5 N1 C1 C6 . . . . -176.84(17) ?
    Zn1 N1 C1 C6 . . . . -4.4(2) ?
    N1 C1 C2 C3 . . . . -1.5(3) ?
    C6 C1 C2 C3 . . . . 176.35(18) ?
    C1 C2 C3 O5 . . . . -177.33(18) ?
    C1 C2 C3 C4 . . . . 1.1(3) ?
    O5 C3 C4 C5 . . . . 177.99(18) ?
    C2 C3 C4 C5 . . . . -0.4(3) ?
    C1 N1 C5 C4 . . . . -0.5(3) ?
    Zn1 N1 C5 C4 . . . . -172.25(15) ?
    C1 N1 C5 C7 . . . . 179.16(17) ?
    Zn1 N1 C5 C7 . . . . 7.4(2) ?
    C3 C4 C5 N1 . . . . 0.0(3) ?
    C3 C4 C5 C7 . . . . -179.55(18) ?
    Zn1 O1 C6 O2 . . . . 175.64(18) ?
    Zn1 O1 C6 C1 . . . . -4.7(2) ?
    N1 C1 C6 O2 . . . . -174.20(18) ?
    C2 C1 C6 O2 . . . . 7.8(3) ?
    N1 C1 C6 O1 . . . . 6.1(3) ?
    C2 C1 C6 O1 . . . . -171.92(19) ?
    Zn1 O3 C7 O4 . . . . 172.31(16) ?
    Zn1 O3 C7 C5 . . . . -7.0(2) ?
    N1 C5 C7 O3 . . . . 1.3(3) ?
    C4 C5 C7 O3 . . . . -179.03(19) ?
    N1 C5 C7 O4 . . . . -178.08(17) ?
    C4 C5 C7 O4 . . . . 1.5(3) ?
    C12 N2 C8 C9 . . . . 0.3(3) ?
    Zn2 N2 C8 C9 . . . . 179.54(15) ?
    C12 N2 C8 C13 . . . . 178.52(17) ?
    Zn2 N2 C8 C13 . . . . -2.3(2) ?
    N2 C8 C9 C10 . . . . 0.2(3) ?
    C13 C8 C9 C10 . . . . -177.83(19) ?
    C8 C9 C10 O10 . . . . 179.67(19) ?
    C8 C9 C10 C11 . . . . -0.7(3) ?
    O10 C10 C11 C12 . . . . -179.61(18) ?
    C9 C10 C11 C12 . . . . 0.7(3) ?
    C8 N2 C12 C11 . . . . -0.3(3) ?
    Zn2 N2 C12 C11 . . . . -179.50(15) ?
    C8 N2 C12 C14 . . . . 178.22(17) ?
    Zn2 N2 C12 C14 . . . . -1.0(2) ?
    C10 C11 C12 N2 . . . . -0.2(3) ?
    C10 C11 C12 C14 . . . . -178.59(18) ?
    Zn2 O6 C13 O7 . . . . 178.91(18) ?
    Zn2 O6 C13 C8 . . . . 1.9(2) ?
    N2 C8 C13 O7 . . . . -177.34(18) ?
    C9 C8 C13 O7 . . . . 0.8(3) ?
    N2 C8 C13 O6 . . . . 0.0(3) ?
    C9 C8 C13 O6 . . . . 178.2(2) ?
    Zn2 O8 C14 O9 . . . . 167.49(17) ?
    Zn2 O8 C14 C12 . . . . -11.0(2) ?
    N2 C12 C14 O9 . . . . -170.05(18) ?
    C11 C12 C14 O9 . . . . 8.4(3) ?
    N2 C12 C14 O8 . . . . 8.6(3) ?
    C11 C12 C14 O8 . . . . -172.96(19) ?
    C19 N3 C15 C16 . . . . -0.1(3) ?
    Zn2 N3 C15 C16 . . . . -179.36(15) ?
    C19 N3 C15 C20 . . . . -178.17(17) ?
    Zn2 N3 C15 C20 . . . . 2.6(2) ?
    N3 C15 C16 C17 . . . . -1.7(3) ?
    C20 C15 C16 C17 . . . . 176.16(18) ?
    C15 C16 C17 O15 . . . . -176.19(18) ?
    C15 C16 C17 C18 . . . . 2.1(3) ?
    O15 C17 C18 C19 . . . . 177.56(18) ?
    C16 C17 C18 C19 . . . . -0.9(3) ?
    C15 N3 C19 C18 . . . . 1.5(3) ?
    Zn2 N3 C19 C18 . . . . -179.35(14) ?
    C15 N3 C19 C21 . . . . -179.06(17) ?
    Zn2 N3 C19 C21 . . . . 0.1(2) ?
    C17 C18 C19 N3 . . . . -0.9(3) ?
    C17 C18 C19 C21 . . . . 179.63(17) ?
    Zn2 O11 C20 O12 . . . . 177.04(16) ?
    Zn2 O11 C20 C15 . . . . -4.1(2) ?
    N3 C15 C20 O12 . . . . -179.99(18) ?
    C16 C15 C20 O12 . . . . 2.0(3) ?
    N3 C15 C20 O11 . . . . 1.0(2) ?
    C16 C15 C20 O11 . . . . -176.98(18) ?
    Zn1 O13 C21 O14 . . . . 7.2(2) ?
    Zn2 O13 C21 O14 . . . . -173.85(16) ?
    Zn1 O13 C21 C19 . . . . -173.27(12) ?
    Zn2 O13 C21 C19 . . . . 5.6(2) ?
    N3 C19 C21 O14 . . . . 175.23(18) ?
    C18 C19 C21 O14 . . . . -5.3(3) ?
    N3 C19 C21 O13 . . . . -4.3(2) ?
    C18 C19 C21 O13 . . . . 175.18(18) ?
loop_
    _geom_hbond_atom_site_label_D
    _geom_hbond_atom_site_label_H
    _geom_hbond_atom_site_label_A
    _geom_hbond_site_symmetry_A
    _geom_hbond_distance_DH
    _geom_hbond_distance_HA
    _geom_hbond_distance_DA
    _geom_hbond_angle_DHA
    _geom_hbond_publ_flag
    N4 H4A O6 1_545 0.88 2.171 2.894(2) 139.09 y
    N4 H4B O14 2_656 0.88 1.954 2.810(2) 163.93 y
    N5 H5A O1W 2_656 0.88 2.286 3.074(2) 149.02 y
    N5 H5B O12 2_566 0.88 2.178 2.949(2) 145.99 y
    N6 H6A O3 1_555 0.88 2.075 2.901(2) 155.97 y
    N6 H6B O12 2_566 0.88 2.087 2.882(2) 149.87 y
    O4 H4C O3W 1_555 0.84 1.755 2.586(2) 170.15 y
    O5 H5C O9 2_555 0.84 1.782 2.596(2) 162.80 y
    O10 H10A O2 2_665 0.84 1.783 2.615(2) 170.55 y
    O15 H15 O1 2_666 0.84 1.868 2.637(2) 151.53 y
    O1W H1 O2W 1_655 0.85 1.794 2.642(2) 175.18 y
    O1W H2 O7 1_545 0.85 1.759 2.609(2) 177.51 y
    O2W H3 O8 1_555 0.85 2.069 2.912(2) 171.16 y
    O2W H4 O3W 1_555 0.85 2.021 2.827(2) 157.98 y
    O3W H5 O11 1_545 0.85 1.780 2.622(2) 170.26 y
    O3W H6 O10 2_555 0.85 2.593 3.344(2) 148.01 y
    C4 H4D O9 2_555 0.95 2.300 2.993(2) 129.00 y
    C9 H9A O2 2_665 0.95 2.370 3.046(3) 128.00 y
data_global
_journal_date_recd_electronic     2008-01-17
_journal_date_accepted     2008-02-06
_journal_name_full     'Acta Crystallographica, Section E'
_journal_year     2008
_journal_volume     64
_journal_issue      3
_journal_page_first     m466
_journal_page_last     m467
_journal_paper_category     QM
_journal_coeditor_code     OM2211
_publ_contact_author_name     'Hossein Aghabozorg'
_publ_contact_author_address
;
Faculty of Chemistry, Teacher Training
University, 49 Mofateh Ave., 15614,
Tehran, Iran
;
_publ_contact_author_email     'haghabozorg@yahoo.com'
_publ_contact_author_fax     ?
_publ_contact_author_phone     ?
_publ_section_title
;\
Guanidinium
(aqua-2\k<i>O</i>)(4-hydroxy-6-carboxypyridine-2-carboxylato-\
2\k^3^<i>O</i>^2^,<i>N</i>,<i>O</i>^6^)(\m-4-hydroxypyridine-2,6-\
dicarboxylato-1:2\k^4^<i>O</i>^2^,<i>N</i>,<i>O</i>^6^:<i>O</i>^2^)(4-\
hydroxypyridine-2,6-dicarboxylato-1\k^3^<i>O</i>^2^,<i>N</i>,<i>O</i>^6^)\
dizinc(II) dihydrate
;
loop_
    _publ_author_name
    _publ_author_footnote
    _publ_author_address
    'Aghabozorg, Hossein' .
;
Faculty of Chemistry, Tarbiat Moallem University, 49 Mofateh Ave.
15614 Tehran, Iran
;
    'Saadaty, Somayeh' .
;
Department of Chemistry, Islamic Azad University, North Tehran Branch,
Tehran,
Iran
;
    'Motyeian, Elham' .
;
Department of Chemistry, Faculty of Science, Payame Noor University,
Emam Khomeini Center,
Bandar Emam Khomeini, Iran
;
    'Ghadermazi, Mohammad' .
;
Department of Chemistry, Faculty of Science, University of Kurdistan, Sanandaj,
Iran
;
    'Manteghi, Faranak' .
;
Faculty of Chemistry, Iran University of Science and Technology, Tehran, Iran
;
