# Supplementary material for: Guanidinium (aqua-2κO)(4-hydr­oxy-6-carboxy­pyridine-2-carboxyl­ato-2κ3 O 2,N,O 6)(μ-4-hydroxy­pyridine-2,6-dicarboxyl­ato-1:2κ4 O 2,N,O 6:O 2)(4-hydroxy­pyridine-2,6-dicarboxyl­ato-1κ3 O 2,N,O 6)dizincate(II) dihydrate
Source: Acta Crystallogr Sect E Struct Rep Online. 2008 Feb 13;64(Pt 3):m466–7. doi: 10.1107/S1600536808003930 (PMC2960790; doi:10.1107/S1600536808003930)
Supplement: Supplementary file 2 [file e-64-0m466-Isup2.hkl]

# 
# h,k,l, Fc-squared, Fo-squared, sigma(Fo-squared) and status flag 
# 
data_I
_shelx_title ' a in P-1' 
_shelx_refln_list_code          4 
_shelx_F_calc_maximum      337.64 
_exptl_crystal_F_000       800.00 
_reflns_d_resolution_high  0.6799 
 
loop_ 
 _symmetry_equiv_pos_as_xyz 
 'x, y, z' 
 '-x, -y, -z' 
 
_cell_length_a     9.1077 
_cell_length_b     9.2900 
_cell_length_c    16.3472 
_cell_angle_alpha  96.018 
_cell_angle_beta   99.229 
_cell_angle_gamma  91.760 
 
_shelx_F_squared_multiplier     1.000 
 
loop_ 
 _refln_index_h 
 _refln_index_k 
 _refln_index_l 
 _refln_F_squared_calc 
 _refln_F_squared_meas 
 _refln_F_squared_sigma 
 _refln_observed_status 
   1   0   0      670.71      724.55     12.18 o 
   2   0   0     2438.87     2517.45     43.18 o 
   3   0   0      479.35      456.68     16.95 o 
   4   0   0       63.16       43.23      7.61 o 
   5   0   0     6021.77     6108.73     92.38 o 
   6   0   0      204.08      247.47     16.54 o 
   7   0   0      288.63      293.92     28.66 o 
   8   0   0     4309.97     4437.88     94.30 o 
   9   0   0      100.65       76.97     21.10 o 
  10   0   0       60.38       71.98     22.42 o 
  11   0   0     1298.03     1316.83     63.21 o 
  12   0   0      265.86      246.75     57.33 o 
  13   0   0      482.24      441.22     78.24 o 
 -13   1   0      253.31      362.09     74.31 o 
 -12   1   0      518.61      451.23     70.37 o 
 -11   1   0      446.60      350.84     58.46 o 
 -10   1   0      137.09      139.43     23.52 o 
  -9   1   0      256.30      256.07     23.24 o 
  -8   1   0      194.76      179.92     18.30 o 
  -7   1   0      568.29      548.96     24.97 o 
  -6   1   0     9683.10     9744.60    144.24 o 
  -5   1   0      244.22      245.68     24.10 o 
  -4   1   0      276.89      253.84     13.94 o 
  -3   1   0      442.11      362.54     23.08 o 
  -2   1   0     1538.63     1542.39     29.73 o 
  -1   1   0     1591.33     1567.91     24.81 o 
   1   1   0     5480.51     5626.33     99.27 o 
   2   1   0     7361.43     7858.84     94.14 o 
   3   1   0      902.98      911.44     20.13 o 
   4   1   0     3878.05     4068.63     72.42 o 
   5   1   0     2975.11     2878.93     50.88 o 
   6   1   0     1761.18     1914.59     41.82 o 
   7   1   0     1525.10     1606.81     40.58 o 
   8   1   0      590.26      566.01     39.53 o 
   9   1   0     1096.30     1092.11     52.38 o 
  10   1   0     2699.38     2716.06    176.88 o 
  11   1   0      510.64      494.63     56.94 o 
  12   1   0      438.39      433.38     47.38 o 
  13   1   0      105.31       63.29     51.49 o 
 -13   2   0      503.69      471.13     79.03 o 
 -12   2   0      108.08      134.56     48.34 o 
 -11   2   0        0.02        9.26     21.30 o 
 -10   2   0      372.02      394.79     73.13 o 
  -9   2   0     1066.09     1112.89     38.87 o 
  -8   2   0       27.33       31.54     13.50 o 
  -7   2   0      186.61      185.42     33.95 o 
  -6   2   0      288.39      289.07     17.42 o 
  -5   2   0     3581.15     3533.54     58.95 o 
  -4   2   0      226.44      252.71     17.70 o 
  -3   2   0     3377.57     3627.07     62.11 o 
  -2   2   0   113999.61   109554.74   1063.09 o 
  -1   2   0     7048.90     7444.87     76.96 o 
   0   2   0     6890.15     6791.51     82.51 o 
   1   2   0     1204.29     1331.83     26.01 o 
   2   2   0    30600.83    31903.16    500.95 o 
   3   2   0    16688.80    17631.29    218.85 o 
   4   2   0     5663.65     6156.04     83.86 o 
   5   2   0      661.95      666.40     20.43 o 
   6   2   0     4058.20     3921.09     65.27 o 
   7   2   0      138.33      137.77     13.83 o 
   8   2   0     1807.03     1874.19     74.31 o 
   9   2   0      995.40     1031.16     53.56 o 
  10   2   0        9.93       11.04     19.28 o 
  11   2   0      967.52      930.19     58.39 o 
  12   2   0      346.87      307.16     43.08 o 
 -13   3   0       22.79       20.23     47.44 o 
 -12   3   0       32.50       54.63     45.08 o 
 -11   3   0      304.64      297.02     40.20 o 
 -10   3   0        4.09       11.99     19.34 o 
  -9   3   0        1.40       23.46     18.25 o 
  -8   3   0     3320.00     3205.48    123.77 o 
  -7   3   0      861.06      857.11     28.35 o 
  -6   3   0      105.84      113.04     11.35 o 
  -5   3   0      185.39      195.55     12.14 o 
  -4   3   0      271.02      246.92     17.63 o 
  -3   3   0     6986.68     7502.19     81.31 o 
  -2   3   0     2533.30     2705.45     44.34 o 
  -1   3   0     1521.57     1649.48     37.27 o 
   0   3   0      505.29      458.96     20.25 o 
   1   3   0        9.34        8.26      4.19 o 
   2   3   0      289.39      282.15     11.19 o 
   3   3   0     8330.33     8652.34    113.87 o 
   4   3   0      236.86      235.50     46.76 o 
   5   3   0      645.59      625.03     17.39 o 
   6   3   0       75.71       70.57      8.39 o 
   7   3   0      170.64      209.84     26.99 o 
   8   3   0     6384.32     6308.67    196.95 o 
   9   3   0      114.28      104.35     26.07 o 
  10   3   0      181.46      122.01     39.06 o 
  11   3   0      205.27      239.64     38.59 o 
  12   3   0       48.36       59.80     28.54 o 
 -12   4   0       61.65       65.12     31.28 o 
 -11   4   0      891.54      955.63     90.66 o 
 -10   4   0        2.82       29.14     25.57 o 
  -9   4   0       14.45        3.31     18.69 o 
  -8   4   0       50.23       42.38     20.45 o 
  -7   4   0      190.70      187.40     29.96 o 
  -6   4   0      576.11      576.31     42.97 o 
  -5   4   0      510.49      594.07     61.15 o 
  -4   4   0    14342.99    15332.99    240.19 o 
  -3   4   0    15788.65    16157.51    212.30 o 
  -2   4   0     1477.46     1493.98     34.63 o 
  -1   4   0      242.30      254.70     23.60 o 
   0   4   0     3423.30     3557.77     67.59 o 
   1   4   0     2169.70     2027.36     47.29 o 
   2   4   0    12078.81    12778.20    157.20 o 
   3   4   0       80.79       97.64      8.45 o 
   4   4   0      114.88      158.69     19.71 o 
   5   4   0     1675.82     1622.72     54.09 o 
   6   4   0      469.24      405.03     31.85 o 
   7   4   0      930.25      845.65     60.31 o 
   8   4   0      430.59      451.47     39.54 o 
   9   4   0      993.46      921.96     54.24 o 
  10   4   0     1747.43     1750.10     76.03 o 
  11   4   0       90.53       80.97     28.93 o 
  12   4   0      250.31      268.49     42.49 o 
 -12   5   0      709.81      662.53    123.43 o 
 -11   5   0       73.64       55.11     28.04 o 
 -10   5   0      483.03      427.01     44.33 o 
  -9   5   0     1432.09     1473.05     65.88 o 
  -8   5   0       61.14       36.52     19.79 o 
  -7   5   0      181.28      156.21     25.13 o 
  -6   5   0      220.58      236.53     27.89 o 
  -5   5   0     2391.95     2230.04     87.23 o 
  -4   5   0    10041.07     9982.11    215.44 o 
  -3   5   0     3454.98     3778.72     59.40 o 
  -2   5   0     5038.15     4909.18     73.44 o 
  -1   5   0      254.24      242.03     31.58 o 
   0   5   0       85.23       72.94     12.90 o 
   1   5   0     1482.63     1522.35     44.63 o 
   2   5   0       63.01       81.17     15.57 o 
   3   5   0      633.53      716.29     93.81 o 
   4   5   0     1206.19     1168.40     45.22 o 
   5   5   0      229.12      207.53     24.81 o 
   6   5   0     7183.69     6864.21    142.47 o 
   7   5   0       10.76       16.09     17.87 o 
   8   5   0       33.48       56.00     21.77 o 
   9   5   0       68.47       32.54     21.93 o 
  10   5   0        0.71      -27.15     29.62 o 
  11   5   0      210.99      204.43     50.47 o 
  12   5   0      124.09      139.03     57.89 o 
 -12   6   0        9.13       10.81     28.90 o 
 -11   6   0       39.75       29.42     27.95 o 
 -10   6   0      171.87      149.42     32.87 o 
  -9   6   0      109.88      119.22     37.94 o 
  -8   6   0     1628.73     1700.57     70.93 o 
  -7   6   0      224.41      171.09     29.10 o 
  -6   6   0     3250.87     3055.77     86.99 o 
  -5   6   0     2678.48     2772.49     78.35 o 
  -4   6   0      673.39      666.01     51.26 o 
  -3   6   0      168.06      171.00     18.49 o 
  -2   6   0       91.86      120.15     22.15 o 
  -1   6   0       70.09       78.39     11.23 o 
   0   6   0    13553.71    13609.67    174.00 o 
   1   6   0      829.20      804.51     37.88 o 
   2   6   0        0.97       -6.23      7.18 o 
   3   6   0      436.73      408.92     19.60 o 
   4   6   0      450.07      414.74     19.86 o 
   5   6   0      541.38      567.03     37.94 o 
   6   6   0       15.04      -14.75     15.56 o 
   7   6   0      346.74      353.40     37.72 o 
   8   6   0     1360.78     1475.89     67.20 o 
   9   6   0      200.55      178.58     33.27 o 
  10   6   0       89.61        8.40     28.95 o 
  11   6   0      252.05      311.57     45.50 o 
 -11   7   0      334.34      281.64     45.45 o 
 -10   7   0        8.97       20.63     26.42 o 
  -9   7   0       34.74       27.11     23.96 o 
  -8   7   0       23.00       17.74     40.41 o 
  -7   7   0      481.06      445.15     40.87 o 
  -6   7   0     5663.10     5672.31    131.80 o 
  -5   7   0     1594.70     1657.63     61.61 o 
  -4   7   0      852.46      800.94     42.85 o 
  -3   7   0     1022.74     1095.55     30.95 o 
  -2   7   0       46.75       48.81     10.55 o 
  -1   7   0      263.52      262.86     33.05 o 
   0   7   0        1.89        5.96      8.65 o 
   1   7   0     4668.42     4799.41     81.21 o 
   2   7   0     1333.44     1330.39     37.26 o 
   3   7   0      229.55      235.37     17.43 o 
   4   7   0     2242.73     2183.90    102.63 o 
   5   7   0      154.70      133.46     26.25 o 
   6   7   0      152.04      149.68     27.88 o 
   7   7   0      219.23      192.54     32.35 o 
   8   7   0      112.24       73.53     26.31 o 
   9   7   0      731.77      627.98     57.39 o 
  10   7   0      349.69      453.99     51.45 o 
 -11   8   0       58.05       70.34     33.01 o 
 -10   8   0      429.03      346.14     65.48 o 
  -9   8   0      104.49       89.94     39.29 o 
  -8   8   0       42.84       10.65     23.07 o 
  -7   8   0      353.50      288.23     54.13 o 
  -6   8   0        2.55       14.57     20.26 o 
  -5   8   0      908.63      918.40     92.35 o 
  -4   8   0       12.58       -1.23     15.30 o 
  -3   8   0        0.38       15.24     15.79 o 
  -2   8   0     4151.70     4304.01     77.62 o 
  -1   8   0     1217.75     1151.47     36.38 o 
   0   8   0      118.56      133.82     16.82 o 
   1   8   0       31.88       41.33     14.90 o 
   2   8   0      157.78      160.59     18.93 o 
   3   8   0     1386.63     1501.94     58.14 o 
   4   8   0      376.99      411.72     59.80 o 
   5   8   0       15.78        0.08     19.06 o 
   6   8   0      598.30      557.86     45.77 o 
   7   8   0      629.54      620.95     51.31 o 
   8   8   0       26.71       -4.79     21.69 o 
   9   8   0       50.70       11.89     36.14 o 
  10   8   0        9.58        9.45     28.60 o 
 -10   9   0        0.26        7.86     29.03 o 
  -9   9   0        2.39       -0.82     25.55 o 
  -8   9   0     1559.55     1594.48     76.73 o 
  -7   9   0      974.12      820.17     56.43 o 
  -6   9   0       14.82       -8.43     17.88 o 
  -5   9   0      811.30      740.19     49.84 o 
  -4   9   0      282.14      334.56     36.36 o 
  -3   9   0      417.04      390.54     36.27 o 
  -2   9   0        1.72       -5.50     17.01 o 
  -1   9   0      912.74      958.70     35.86 o 
   0   9   0      970.46      936.85     36.02 o 
   1   9   0       80.53       68.65     15.75 o 
   2   9   0        0.21       -3.91     10.74 o 
   3   9   0     1762.29     1749.26     66.93 o 
   4   9   0      289.15      276.85     34.42 o 
   5   9   0      603.28      472.73     43.34 o 
   6   9   0      183.79      198.15     34.56 o 
   7   9   0      378.38      379.37     45.13 o 
   8   9   0      459.60      467.77     50.95 o 
   9   9   0        3.75       -1.84     27.02 o 
  -9  10   0      155.92       90.23     34.36 o 
  -8  10   0        2.26      -23.62     23.62 o 
  -7  10   0     1113.14     1060.49     65.62 o 
  -6  10   0     1043.83      997.83     61.04 o 
  -5  10   0       59.58       12.42     20.37 o 
  -4  10   0       77.59       57.57     22.86 o 
  -3  10   0     1119.26     1044.55     80.83 o 
  -2  10   0      211.60      242.79     69.87 o 
  -1  10   0      314.66      312.96     39.51 o 
   0  10   0      398.34      364.19     29.19 o 
   1  10   0      378.93      384.86     27.62 o 
   2  10   0     1400.78     1403.87     60.33 o 
   3  10   0        1.06       25.66     24.45 o 
   4  10   0      365.66      352.08     59.47 o 
   5  10   0      958.71      826.58     97.35 o 
   6  10   0       35.80       19.41     25.08 o 
   7  10   0       43.36       29.99     28.14 o 
   8  10   0       89.42       22.78     28.82 o 
  -8  11   0        1.83        1.72     26.09 o 
  -7  11   0       72.21       98.94     43.79 o 
  -6  11   0      396.68      326.34     42.68 o 
  -5  11   0      593.70      589.74     50.40 o 
  -4  11   0     1275.66     1268.49     65.04 o 
  -3  11   0      101.34       75.64     28.05 o 
  -2  11   0      817.32      770.41     51.25 o 
  -1  11   0        6.91        7.39     19.40 o 
   0  11   0      407.38      399.21     38.75 o 
   1  11   0      639.55      678.83     46.49 o 
   2  11   0       58.87       35.81     21.20 o 
   3  11   0      648.14      668.42     64.81 o 
   4  11   0      717.17      706.78     55.20 o 
   5  11   0        0.53      -18.35     22.31 o 
   6  11   0     1366.25     1243.56     85.38 o 
   7  11   0      215.18      170.05     40.58 o 
  -6  12   0        3.79      -23.29     23.29 o 
  -5  12   0     1031.87     1087.10     67.53 o 
  -4  12   0        0.06       -0.55     26.02 o 
  -3  12   0      386.82      418.66     45.31 o 
  -2  12   0       72.30       84.31     49.07 o 
  -1  12   0      150.26      147.21     39.68 o 
   0  12   0     1127.46     1196.87     92.29 o 
   1  12   0      169.11      194.25     50.47 o 
   2  12   0      178.98      156.71     31.22 o 
   3  12   0      811.13      801.03    143.50 o 
   4  12   0      151.48      152.24     35.28 o 
   5  12   0      448.71      460.17     76.78 o 
  -4  13   0      167.94      219.84     40.09 o 
  -3  13   0      250.62      275.52     58.79 o 
  -2  13   0       17.18       24.71     26.64 o 
  -1  13   0      304.10      300.26     61.27 o 
   0  13   0        0.42      -33.84     33.84 o 
   1  13   0      958.55      938.09     90.94 o 
   2  13   0     1423.62     1484.31    113.09 o 
   3  13   0      194.67      160.82     36.96 o 
  -3 -13   1      137.21      162.33     53.85 o 
  -2 -13   1      184.20      165.47     56.43 o 
  -1 -13   1        3.94      -20.35     35.86 o 
   0 -13   1       33.76       24.28     40.92 o 
   1 -13   1      167.92      106.68     45.86 o 
   2 -13   1      209.88      244.43     40.10 o 
   3 -13   1      655.46      604.74     57.78 o 
   4 -13   1        0.37      -15.06     24.50 o 
  -5 -12   1        0.03       22.09     26.02 o 
  -4 -12   1      909.70      958.26     63.14 o 
  -3 -12   1      164.47      140.41     79.59 o 
  -2 -12   1       22.98      -19.93     19.93 o 
  -1 -12   1       21.56       45.19     40.81 o 
   0 -12   1      395.79      366.02     61.38 o 
   1 -12   1      433.01      479.88     45.15 o 
   2 -12   1      237.37      180.71     34.01 o 
   3 -12   1       23.09       18.89     22.58 o 
   4 -12   1      559.86      654.17     54.44 o 
   5 -12   1      331.24      228.69     39.83 o 
   6 -12   1       33.21       29.32     28.44 o 
  -7 -11   1      680.29      649.35    126.02 o 
  -6 -11   1       31.29       44.91     27.30 o 
  -5 -11   1      500.22      531.69     50.77 o 
  -4 -11   1       17.87       -7.06     22.93 o 
  -3 -11   1        2.93      -16.05     18.89 o 
  -2 -11   1      425.44      433.76     41.61 o 
  -1 -11   1       17.72       12.68     20.40 o 
   0 -11   1      297.87      319.94     35.40 o 
   1 -11   1      597.41      552.64     60.25 o 
   2 -11   1        4.40        9.87     19.98 o 
   3 -11   1        4.48      -17.26     18.84 o 
   4 -11   1        2.98       -7.51     19.02 o 
   5 -11   1       66.45       20.03     30.18 o 
   6 -11   1      355.06      443.25     95.50 o 
   7 -11   1        3.28      -21.90     21.90 o 
   8 -11   1      163.13      130.19     36.03 o 
  -8 -10   1      311.91      271.43     45.53 o 
  -7 -10   1        0.29       10.50     42.27 o 
  -6 -10   1      712.76      609.63     66.32 o 
  -5 -10   1      962.46      866.88     56.95 o 
  -4 -10   1       64.28      102.74     36.14 o 
  -3 -10   1       94.68       71.19     24.37 o 
  -2 -10   1      589.09      627.16     44.67 o 
  -1 -10   1      270.71      316.75     25.82 o 
   0 -10   1     4179.26     4349.93     86.56 o 
   1 -10   1      259.77      244.33     31.74 o 
   2 -10   1      176.06      182.92     28.70 o 
   3 -10   1     1373.31     1413.27     63.74 o 
   4 -10   1      316.70      347.54     38.25 o 
   5 -10   1      203.34      181.59     31.07 o 
   6 -10   1       87.72       45.65     25.00 o 
   7 -10   1      187.52       71.70     67.11 o 
   8 -10   1      862.53      877.13     96.62 o 
   9 -10   1        0.14        2.80     48.51 o 
  -9  -9   1      490.49      453.10     53.71 o 
  -8  -9   1        4.67      -10.51     25.52 o 
  -7  -9   1      330.89      393.74     45.92 o 
  -6  -9   1      349.54      344.88     40.65 o 
  -5  -9   1        6.73       24.00     20.66 o 
  -4  -9   1      909.81      891.91     52.22 o 
  -3  -9   1     1377.81     1226.59     56.38 o 
  -2  -9   1     1363.35     1396.11     43.59 o 
  -1  -9   1       97.06      119.95     34.45 o 
   0  -9   1        4.35       -2.77     10.57 o 
   1  -9   1       81.81       74.95     15.02 o 
   2  -9   1      870.99      820.26     53.73 o 
   3  -9   1       19.57       -9.72     26.59 o 
   4  -9   1     2859.03     2921.24     90.11 o 
   5  -9   1      145.75      136.29     27.07 o 
   6  -9   1      224.54      213.62     69.53 o 
   7  -9   1       32.29       38.48     22.42 o 
   8  -9   1      103.91       49.69     26.72 o 
   9  -9   1      252.87      177.13     71.27 o 
  10  -9   1        4.32        4.06     39.12 o 
 -10  -8   1      504.03      672.46     60.43 o 
  -9  -8   1        1.69      -22.36     22.36 o 
  -8  -8   1      425.64      320.11     43.58 o 
  -7  -8   1      600.70      603.20     49.88 o 
  -6  -8   1        1.30       15.40     20.20 o 
  -5  -8   1      145.39      104.22     24.45 o 
  -4  -8   1      983.89      992.99     51.71 o 
  -3  -8   1      119.48       83.71     21.43 o 
  -2  -8   1     9270.11     9362.72    145.73 o 
  -1  -8   1      123.23       97.59     19.93 o 
   0  -8   1      620.81      565.33     26.92 o 
   1  -8   1     2694.86     2717.75     78.21 o 
   2  -8   1      204.34      200.28     17.69 o 
   3  -8   1      116.31       64.86     20.14 o 
   4  -8   1       91.09       83.20     22.30 o 
   5  -8   1      229.43      231.47     52.55 o 
   6  -8   1     3234.38     3161.10     96.02 o 
   7  -8   1        0.20       11.33     28.10 o 
   8  -8   1        3.07       21.09     22.83 o 
   9  -8   1     1117.75     1086.34     67.45 o 
  10  -8   1       10.48       37.42     28.40 o 
 -11  -7   1       21.65       44.73     31.52 o 
 -10  -7   1       15.54      -14.84     23.69 o 
  -9  -7   1      321.74      347.05     43.58 o 
  -8  -7   1      783.36      929.75     58.86 o 
  -7  -7   1       43.97        6.72     19.90 o 
  -6  -7   1      619.29      680.88     60.65 o 
  -5  -7   1     1757.31     1667.51     92.69 o 
  -4  -7   1     2414.92     2284.26     71.32 o 
  -3  -7   1      454.98      466.83     22.27 o 
  -2  -7   1        5.81        0.53      8.54 o 
  -1  -7   1      129.79      158.39     16.12 o 
   0  -7   1     3700.00     3627.19     66.81 o 
   1  -7   1       18.87        8.32     10.12 o 
   2  -7   1     3043.35     3089.92     80.07 o 
   3  -7   1      851.92      894.28     30.66 o 
   4  -7   1        0.86       -8.45     12.63 o 
   5  -7   1      824.03      860.58     46.82 o 
   6  -7   1       66.42       44.70     22.54 o 
   7  -7   1     1870.60     1906.60     73.63 o 
   8  -7   1      184.83      194.97     35.69 o 
   9  -7   1        9.43       28.08     27.71 o 
  10  -7   1      297.14      275.52     41.29 o 
  11  -7   1       21.93       19.90     26.49 o 
 -11  -6   1      457.58      492.20     53.21 o 
 -10  -6   1        1.74        5.79     23.51 o 
  -9  -6   1       20.68       46.53     26.87 o 
  -8  -6   1        8.21       18.21     21.38 o 
  -7  -6   1     1069.69     1111.33     60.76 o 
  -6  -6   1     2415.92     2345.82    116.74 o 
  -5  -6   1     2804.52     2665.87    117.30 o 
  -4  -6   1     7844.88     7591.82    147.43 o 
  -3  -6   1      631.17      620.92     32.44 o 
  -2  -6   1      277.10      320.55     18.18 o 
  -1  -6   1     4577.80     4609.28     75.02 o 
   0  -6   1      281.14      282.73     17.48 o 
   1  -6   1     3628.21     3759.77     64.20 o 
   2  -6   1      157.83      167.78     13.05 o 
   3  -6   1       49.48       49.81      7.24 o 
   4  -6   1     4798.81     4648.21    103.71 o 
   5  -6   1       70.34      110.96     20.93 o 
   6  -6   1      929.14     1002.28    106.74 o 
   7  -6   1     2150.30     2095.38     73.90 o 
   8  -6   1      249.51      207.37     31.40 o 
   9  -6   1      140.21      134.66     29.70 o 
  10  -6   1        8.55       -1.74     21.81 o 
  11  -6   1       63.73       84.57     31.02 o 
  12  -6   1      410.02      390.18     69.36 o 
 -12  -5   1      249.46      266.41     98.19 o 
 -11  -5   1      247.78      247.60     49.46 o 
 -10  -5   1     1883.52     1814.81    120.45 o 
  -9  -5   1      294.53      271.78     42.10 o 
  -8  -5   1      295.17      322.63     36.31 o 
  -7  -5   1     3937.32     3714.33    100.99 o 
  -6  -5   1     1261.10     1353.80     79.81 o 
  -5  -5   1     2858.27     2679.00     74.78 o 
  -4  -5   1       74.92       64.90     15.32 o 
  -3  -5   1       94.53       76.33      8.91 o 
  -2  -5   1     6639.64     6930.73    122.58 o 
  -1  -5   1      290.43      290.07     22.29 o 
   0  -5   1      251.88      257.87     14.95 o 
   1  -5   1     8009.50     7892.83    106.70 o 
   2  -5   1      134.66      133.18     10.58 o 
   3  -5   1      680.46      728.80     33.84 o 
   4  -5   1       54.46       50.47     15.73 o 
   5  -5   1     1911.82     1950.94     62.00 o 
   6  -5   1     4547.22     4521.81    106.24 o 
   7  -5   1        0.76       17.10     23.55 o 
   8  -5   1       36.47       30.03     19.23 o 
   9  -5   1      776.76      714.57     50.06 o 
  10  -5   1      731.98      715.84     62.28 o 
  11  -5   1       35.91       39.38     27.13 o 
  12  -5   1       90.28       81.33     33.11 o 
 -12  -4   1       35.48       60.08     42.16 o 
 -11  -4   1       18.99      -15.86     22.45 o 
 -10  -4   1      182.22      187.83     38.50 o 
  -9  -4   1      250.07      222.08     32.47 o 
  -8  -4   1      458.10      422.69     38.31 o 
  -7  -4   1      739.94      748.68     43.99 o 
  -6  -4   1     5091.20     4988.56    111.52 o 
  -5  -4   1     4600.89     4437.13     97.70 o 
  -4  -4   1    14135.37    14304.90    365.35 o 
  -3  -4   1      961.19      993.38     36.96 o 
  -2  -4   1     2619.57     2873.23     47.36 o 
  -1  -4   1     3683.55     3664.18     56.50 o 
   0  -4   1     1131.57     1048.58     29.83 o 
   1  -4   1       10.98       19.58      5.72 o 
   2  -4   1    10966.20    11041.18    142.84 o 
   3  -4   1     7120.50     7131.33    262.04 o 
   4  -4   1    11240.76    11847.23    194.57 o 
   5  -4   1     1935.21     2062.78    154.34 o 
   6  -4   1     1181.33     1149.88     47.23 o 
   7  -4   1      261.14      219.43     42.60 o 
   8  -4   1      268.22      280.69     33.39 o 
   9  -4   1       27.46       37.54     20.78 o 
  10  -4   1     1016.37      962.85     57.14 o 
  11  -4   1      213.67      140.88     36.31 o 
  12  -4   1       32.51       58.78     29.82 o 
 -12  -3   1     1221.12     1243.58     85.77 o 
 -11  -3   1      720.15      607.85     85.77 o 
 -10  -3   1      205.19      151.53     28.82 o 
  -9  -3   1     2871.25     2854.91     89.99 o 
  -8  -3   1      168.10      186.28     38.11 o 
  -7  -3   1     1829.09     1802.78     62.90 o 
  -6  -3   1     1159.65     1225.65     69.13 o 
  -5  -3   1      752.92      789.66     35.49 o 
  -4  -3   1    17656.82    18413.06    397.16 o 
  -3  -3   1     8156.51     8311.75    138.46 o 
  -2  -3   1      503.20      616.81     12.22 o 
  -1  -3   1     1765.77     1845.70     60.88 o 
   0  -3   1       36.33       39.55      6.41 o 
   1  -3   1     5051.40     5150.92     68.37 o 
   2  -3   1     2939.89     3025.50     61.83 o 
   3  -3   1      338.77      382.92     21.73 o 
   4  -3   1    23953.63    23833.54    348.22 o 
   5  -3   1      605.97      598.64     20.78 o 
   6  -3   1        0.96        9.53      6.82 o 
   7  -3   1     1333.55     1354.25     36.05 o 
   8  -3   1      439.23      467.60     78.58 o 
   9  -3   1      849.80      805.42     48.55 o 
  10  -3   1       35.00       66.45     24.65 o 
  11  -3   1        9.70       -7.34     21.18 o 
  12  -3   1     1078.00     1079.85     97.91 o 
 -13  -2   1       88.42      110.05     53.73 o 
 -12  -2   1      239.80      208.82     37.89 o 
 -11  -2   1       44.73       25.31     23.40 o 
 -10  -2   1     1834.96     1892.46     93.47 o 
  -9  -2   1      954.25      975.22     52.37 o 
  -8  -2   1       47.59       45.85     17.56 o 
  -7  -2   1     1014.55     1015.30     42.58 o 
  -6  -2   1     2328.33     2389.78     60.44 o 
  -5  -2   1       23.93       20.21      6.42 o 
  -4  -2   1      992.11      974.87     16.46 o 
  -3  -2   1     1458.62     1441.88     38.87 o 
  -2  -2   1    68931.44    68213.25    913.93 o 
  -1  -2   1      677.11      739.31     41.37 o 
   0  -2   1      730.55      788.65     16.11 o 
   1  -2   1     4802.82     4911.00     73.49 o 
   2  -2   1    48491.34    49400.67   1133.75 o 
   3  -2   1     2616.07     2876.28     43.69 o 
   4  -2   1     5454.34     5631.31     78.54 o 
   5  -2   1       88.29       75.79      9.86 o 
   6  -2   1     3655.86     3516.61     69.81 o 
   7  -2   1        3.96        1.86      9.92 o 
   8  -2   1      387.88      369.43     48.52 o 
   9  -2   1      720.67      752.57     99.71 o 
  10  -2   1      253.01      302.57     44.07 o 
  11  -2   1      252.13      258.38     36.65 o 
  12  -2   1      176.56      163.11     52.83 o 
  13  -2   1      833.17      793.98     98.02 o 
 -13  -1   1      390.55      313.52     68.46 o 
 -12  -1   1       36.03       52.72     28.11 o 
 -11  -1   1      101.69       81.61     27.05 o 
 -10  -1   1      650.69      649.16     49.91 o 
  -9  -1   1      530.74      555.88     40.01 o 
  -8  -1   1     1688.58     1634.67     43.20 o 
  -7  -1   1        0.66       -7.68      7.68 o 
  -6  -1   1      612.25      553.00     56.66 o 
  -5  -1   1     6704.29     6861.75     95.62 o 
  -4  -1   1      290.95      258.97     12.29 o 
  -3  -1   1      675.59      715.01     16.98 o 
  -2  -1   1     4987.65     5459.06     60.38 o 
  -1  -1   1     8294.95     8651.82    178.63 o 
   0  -1   1    14618.01    14870.49    144.89 o 
   1  -1   1      118.37       96.07      5.68 o 
   2  -1   1    20190.84    20963.22    236.62 o 
   3  -1   1      925.58      930.94     21.05 o 
   4  -1   1      217.13      249.34     12.99 o 
   5  -1   1      898.60     1007.45     28.55 o 
   6  -1   1       63.32       99.30     12.64 o 
   7  -1   1     3014.37     3118.54     83.50 o 
   8  -1   1      322.33      287.70     31.31 o 
   9  -1   1        6.70        4.49     15.37 o 
  10  -1   1      856.54      900.02     39.07 o 
  11  -1   1      135.91      169.97     48.90 o 
  12  -1   1      393.23      535.76     78.69 o 
  13  -1   1      109.36      133.32     58.23 o 
 -13   0   1       12.29      -30.69     39.46 o 
 -12   0   1      394.45      463.15     73.74 o 
 -11   0   1       20.20       -1.42     23.21 o 
 -10   0   1      139.42      135.07     37.88 o 
  -9   0   1       54.52       41.31     14.42 o 
  -8   0   1      149.78      176.34     27.86 o 
  -7   0   1     2376.32     2488.62     52.81 o 
  -6   0   1      397.66      449.71     20.70 o 
  -5   0   1        4.51        6.16      7.43 o 
  -4   0   1     7312.42     7547.54    182.71 o 
  -3   0   1      599.78      591.33     16.20 o 
  -2   0   1       67.26       63.02      7.70 o 
  -1   0   1    11326.65    11557.09    131.29 o 
   1   0   1    14680.24    15258.09    171.53 o 
   2   0   1       24.29       14.01      3.72 o 
   3   0   1      859.07      877.24     30.43 o 
   4   0   1     4996.32     4893.98     93.36 o 
   5   0   1      398.12      383.69     18.35 o 
   6   0   1     4884.12     5098.22     81.43 o 
   7   0   1     1518.66     1440.67     39.47 o 
   8   0   1        0.08       -9.49      9.80 o 
   9   0   1      232.53      224.15     21.98 o 
  10   0   1      149.90      141.33     51.99 o 
  11   0   1      607.57      492.71     68.35 o 
  13   0   1        1.26       70.15     45.64 o 
 -13   1   1       18.30       11.02     48.79 o 
 -12   1   1      313.94      265.63     64.08 o 
 -11   1   1       87.19      115.11     42.83 o 
 -10   1   1     1075.39     1142.65     53.14 o 
  -9   1   1      912.03      937.44     62.90 o 
  -8   1   1      522.64      627.96     49.86 o 
  -7   1   1     4198.66     4412.92     76.90 o 
  -6   1   1        0.69        6.63     18.26 o 
  -5   1   1      113.28      127.27     21.20 o 
  -4   1   1      164.42      168.00     12.39 o 
  -3   1   1     1690.68     1809.31     31.81 o 
  -2   1   1    10258.99    10783.82    154.68 o 
  -1   1   1      324.62      323.95      6.92 o 
   0   1   1      596.48      542.57      9.41 o 
   1   1   1     8453.83     8620.11    100.80 o 
   2   1   1     1396.52     1558.96     26.28 o 
   3   1   1      358.05      390.06     13.31 o 
   4   1   1       72.21       97.57      9.67 o 
   5   1   1     2435.00     2521.94     65.25 o 
   6   1   1     1942.27     1886.08     42.08 o 
   7   1   1      678.66      696.31     27.45 o 
   8   1   1       50.17       28.39     19.99 o 
   9   1   1      699.49      756.06     57.84 o 
  10   1   1      520.09      574.85    125.34 o 
  11   1   1       20.10       25.02     36.03 o 
  12   1   1        0.43       -9.33     34.17 o 
  13   1   1      321.66      277.55     68.01 o 
 -13   2   1      350.00      423.01     78.91 o 
 -12   2   1        1.40       -4.61     38.11 o 
 -11   2   1       25.27        4.10     30.13 o 
 -10   2   1      455.51      415.31     38.43 o 
  -9   2   1      536.27      660.59     31.34 o 
  -8   2   1     1623.69     1532.57     43.09 o 
  -7   2   1     1116.29     1028.66     32.62 o 
  -6   2   1     2788.89     2858.64     66.07 o 
  -5   2   1     5278.88     5146.31     77.67 o 
  -4   2   1        2.31       -2.73      4.95 o 
  -3   2   1      368.95      445.81     14.17 o 
  -2   2   1      195.40      254.35     31.48 o 
  -1   2   1    10981.30    11661.31    177.38 o 
   0   2   1     3565.83     3564.72     47.83 o 
   1   2   1      127.30      109.61      9.43 o 
   3   2   1     8691.37     9268.44    117.22 o 
   4   2   1     2581.15     2631.22     44.93 o 
   5   2   1     1231.94     1171.22     29.19 o 
   6   2   1      293.68      259.43     18.29 o 
   7   2   1      472.75      466.00     22.72 o 
   8   2   1      925.26      963.29     48.79 o 
   9   2   1        1.57       16.45     17.64 o 
  10   2   1     3101.10     3153.68     98.19 o 
  11   2   1       40.27       32.16     30.30 o 
  12   2   1        2.70       -3.97     39.63 o 
 -13   3   1      156.89      139.28     55.87 o 
 -12   3   1      331.50      356.35     68.35 o 
 -11   3   1      857.46      814.71    111.80 o 
 -10   3   1      892.26      853.76     52.19 o 
  -9   3   1      402.94      419.51     37.23 o 
  -8   3   1      196.86      237.54     43.01 o 
  -7   3   1      134.16      135.58     14.02 o 
  -6   3   1     2739.46     2858.78     75.94 o 
  -5   3   1     1033.18     1124.17     28.13 o 
  -4   3   1    17841.03    18044.06    215.01 o 
  -3   3   1      162.23      131.03     17.24 o 
  -2   3   1        0.37       14.27      4.58 o 
  -1   3   1     1256.25     1173.13     23.60 o 
   0   3   1       75.27       71.87      7.38 o 
   1   3   1       14.19       14.38      4.81 o 
   2   3   1     5791.25     6486.61     85.68 o 
   3   3   1      735.68      788.48     20.05 o 
   4   3   1     3683.12     3406.73    114.11 o 
   5   3   1      934.48      932.06     29.91 o 
   6   3   1      387.47      384.74     27.86 o 
   7   3   1      631.62      641.44     48.00 o 
   8   3   1      153.49      212.26     44.74 o 
   9   3   1      488.50      552.35     86.78 o 
  10   3   1      380.52      366.74     55.98 o 
  11   3   1      364.78      425.61     46.86 o 
  12   3   1      621.88      636.68     83.86 o 
 -12   4   1      212.43      165.55     36.88 o 
 -11   4   1       45.88       67.65     26.58 o 
 -10   4   1     2391.00     2341.91     84.36 o 
  -9   4   1      222.71      222.15     31.93 o 
  -8   4   1     1182.50     1084.47     52.29 o 
  -7   4   1      869.20      788.33    129.95 o 
  -6   4   1      182.00      190.83     21.10 o 
  -5   4   1      399.59      369.11     18.40 o 
  -4   4   1      183.97      211.99     11.64 o 
  -3   4   1     5539.72     5455.79     77.00 o 
  -2   4   1     4947.46     4623.29     86.02 o 
  -1   4   1     1569.71     1488.98     30.62 o 
   0   4   1      964.82     1134.06     41.87 o 
   1   4   1     4211.74     4396.36     78.05 o 
   2   4   1     2229.97     2342.21     42.15 o 
   3   4   1     3488.07     3750.05     59.45 o 
   4   4   1        3.05        4.09      7.64 o 
   5   4   1      494.59      463.05     16.28 o 
   6   4   1     1610.36     1474.58     55.28 o 
   7   4   1      286.16      283.10     31.20 o 
   8   4   1     1324.34     1295.36     58.36 o 
   9   4   1      115.12      116.61     38.90 o 
  10   4   1        7.61      -12.66     22.48 o 
  11   4   1      262.51      219.27     38.00 o 
  12   4   1       25.12      -23.37     24.14 o 
 -12   5   1      270.16      261.94     45.92 o 
 -11   5   1       56.16       80.87     28.44 o 
 -10   5   1      271.22      317.51     39.11 o 
  -9   5   1      129.89      150.46     28.97 o 
  -8   5   1     1231.70     1284.89     84.09 o 
  -7   5   1      171.59      166.24     25.74 o 
  -6   5   1     3104.98     3065.67     83.11 o 
  -5   5   1     1220.13     1237.99     47.86 o 
  -4   5   1      165.63      178.21     11.08 o 
  -3   5   1      103.56      113.71     14.64 o 
  -2   5   1     1819.51     1853.60     38.12 o 
  -1   5   1     5505.69     5449.49     79.96 o 
   0   5   1     6604.88     6744.39    110.62 o 
   1   5   1       61.34       68.87     10.92 o 
   2   5   1      443.93      426.90     18.67 o 
   3   5   1       61.38       37.83     16.81 o 
   4   5   1      234.59      236.20     15.65 o 
   5   5   1      213.08      177.08     23.41 o 
   6   5   1       17.76       -1.16     15.40 o 
   7   5   1     1640.10     1473.64     61.04 o 
   8   5   1     1003.53     1001.67     71.72 o 
   9   5   1      264.03      279.08     52.10 o 
  10   5   1      268.72      303.79     41.14 o 
  11   5   1      442.67      496.56     92.40 o 
 -12   6   1      857.41      853.55     65.55 o 
 -11   6   1       43.08        4.93     31.08 o 
 -10   6   1       14.55      -19.71     19.71 o 
  -9   6   1      324.56      359.18     40.12 o 
  -8   6   1      257.15      213.97     31.75 o 
  -7   6   1      649.27      624.96     43.24 o 
  -6   6   1        7.14        7.46     15.89 o 
  -5   6   1     1730.64     1811.58     61.42 o 
  -4   6   1     4146.77     4164.99     69.78 o 
  -3   6   1      910.16      952.43     37.80 o 
  -2   6   1     1979.13     2025.23     42.98 o 
  -1   6   1     3226.37     3185.52     58.01 o 
   0   6   1      164.38      224.24     25.73 o 
   1   6   1     3862.79     3829.66     83.05 o 
   2   6   1      304.48      257.69     16.97 o 
   3   6   1      129.97      150.00     19.70 o 
   4   6   1     1834.47     1871.87     91.22 o 
   5   6   1        7.51       23.63     17.31 o 
   6   6   1       19.67       14.34     16.65 o 
   7   6   1       92.48       77.78     23.60 o 
   8   6   1        1.66       17.38     21.42 o 
   9   6   1     1131.45     1223.18     96.56 o 
  10   6   1        0.12       -0.39     23.88 o 
  11   6   1      122.12      108.55     36.53 o 
 -11   7   1       44.73       61.58     31.39 o 
 -10   7   1      790.49      699.20     64.75 o 
  -9   7   1      330.55      320.26     40.52 o 
  -8   7   1       30.28       55.38     23.56 o 
  -7   7   1     1492.40     1460.40     81.33 o 
  -6   7   1      145.43      159.34     38.28 o 
  -5   7   1       94.69       63.97     19.93 o 
  -4   7   1     1706.01     1753.84     60.86 o 
  -3   7   1      524.64      548.53     23.38 o 
  -2   7   1     5767.62     5732.29     90.79 o 
  -1   7   1      164.87      164.22     15.91 o 
   0   7   1       95.26      127.70     16.00 o 
   1   7   1     2674.96     2665.62     55.96 o 
   2   7   1       59.89       51.54     16.63 o 
   3   7   1       69.94       72.12     12.76 o 
   4   7   1      374.70      275.38     29.83 o 
   5   7   1      920.30      840.89     48.02 o 
   6   7   1     1434.96     1462.57     64.18 o 
   7   7   1        9.77        7.41     29.17 o 
   8   7   1      181.86      114.81     29.88 o 
   9   7   1     1477.67     1512.87    109.66 o 
  10   7   1        3.71       13.82     36.31 o 
 -11   8   1       94.22       77.08     33.72 o 
 -10   8   1      129.93      137.29     34.80 o 
  -9   8   1     1313.89     1325.92    104.88 o 
  -8   8   1     1337.72     1261.33     66.53 o 
  -7   8   1      353.85      283.71     43.73 o 
  -6   8   1      924.80      959.16     54.77 o 
  -5   8   1      630.54      619.69     43.87 o 
  -4   8   1     1408.22     1393.45    120.56 o 
  -3   8   1     1385.99     1387.54     60.42 o 
  -2   8   1      945.95      912.39     36.15 o 
  -1   8   1     2373.16     2386.81     54.51 o 
   0   8   1     3139.39     3140.23     83.08 o 
   1   8   1      111.80      107.73     16.44 o 
   2   8   1     3725.98     3631.27     85.79 o 
   3   8   1      656.67      674.88     41.97 o 
   4   8   1      123.26      172.17     27.85 o 
   5   8   1       34.71       47.55     22.54 o 
   6   8   1        1.86       -7.96     19.75 o 
   7   8   1     1182.50     1286.56     67.06 o 
   8   8   1      732.37      762.05     67.39 o 
   9   8   1       11.24        7.93     30.97 o 
  10   8   1      412.61      445.44     53.66 o 
 -10   9   1        2.18      -18.22     26.91 o 
  -9   9   1      170.90      222.58     39.28 o 
  -8   9   1      127.46      106.34     31.92 o 
  -7   9   1      627.41      511.49     47.65 o 
  -6   9   1      305.18      275.09     74.98 o 
  -5   9   1       27.64       20.39     19.47 o 
  -4   9   1     3176.01     3218.83     95.20 o 
  -3   9   1      171.59      162.37     46.15 o 
  -2   9   1     1810.23     1811.04     55.81 o 
  -1   9   1      504.87      491.56     27.60 o 
   0   9   1      292.14      297.17     41.32 o 
   1   9   1      609.65      668.00     31.90 o 
   2   9   1        3.24       14.29     11.50 o 
   3   9   1        2.86       12.06     18.87 o 
   4   9   1     2851.01     2795.40    131.64 o 
   5   9   1      149.25      177.27     31.45 o 
   6   9   1       10.96       -6.67     19.52 o 
   7   9   1     1418.16     1427.71     73.46 o 
   8   9   1       34.84        4.12     26.16 o 
   9   9   1      754.33      688.55     77.34 o 
  -9  10   1      146.54      134.37     95.38 o 
  -8  10   1      169.77      165.80     36.12 o 
  -7  10   1     1251.66     1169.52     67.94 o 
  -6  10   1       55.80       40.65     23.72 o 
  -5  10   1      406.82      406.45     41.76 o 
  -4  10   1        1.60       10.00     19.94 o 
  -3  10   1     1696.22     1558.42     65.73 o 
  -2  10   1     2061.10     2026.83     97.24 o 
  -1  10   1      319.20      315.07     25.62 o 
   0  10   1       76.46       68.96     16.98 o 
   1  10   1      748.40      763.50     35.53 o 
   2  10   1      286.60      268.18     32.99 o 
   3  10   1      415.11      396.97     39.81 o 
   4  10   1       15.60       31.88     22.37 o 
   5  10   1     1407.55     1338.27     99.54 o 
   6  10   1     2592.37     2688.62    251.02 o 
   7  10   1       31.82       24.92     28.10 o 
   8  10   1       65.20       26.04     28.81 o 
  -8  11   1      237.16      214.67     40.62 o 
  -7  11   1       48.95       36.04     27.06 o 
  -6  11   1      396.16      403.12     45.91 o 
  -5  11   1      697.50      661.96     53.01 o 
  -4  11   1      206.30      178.81     35.92 o 
  -3  11   1      347.33      286.44     37.48 o 
  -2  11   1       15.37        4.96     19.70 o 
  -1  11   1     1060.13     1032.16    101.00 o 
   0  11   1     1090.20     1076.45     49.05 o 
   1  11   1      793.97      876.04     51.48 o 
   2  11   1       98.30       98.15     27.00 o 
   3  11   1       47.07       28.79     23.22 o 
   4  11   1      289.88      328.29     42.05 o 
   5  11   1      302.21      275.85     74.19 o 
   6  11   1      488.24      472.47     56.43 o 
   7  11   1      786.42      846.66    100.33 o 
  -6  12   1        9.03       -0.66     25.24 o 
  -5  12   1        5.79       18.31     33.61 o 
  -4  12   1      412.77      381.66     45.22 o 
  -3  12   1      129.37      122.58     31.73 o 
  -2  12   1       32.94       23.88     24.34 o 
  -1  12   1      631.02      575.65     47.22 o 
   0  12   1      306.93      245.40     54.18 o 
   1  12   1     1198.48     1227.56     95.33 o 
   2  12   1      128.66       83.89     28.97 o 
   3  12   1      140.07      171.02     56.38 o 
   4  12   1      612.20      820.73     60.81 o 
   5  12   1       80.18      146.58     50.75 o 
  -4  13   1       21.65      -13.08     24.00 o 
  -3  13   1      103.99      151.41     34.73 o 
  -2  13   1      865.70      759.49     56.46 o 
  -1  13   1        0.31      -25.52     34.85 o 
   0  13   1       51.17       26.08     39.68 o 
   1  13   1      188.97      206.17     52.50 o 
   2  13   1       35.30       14.50     42.04 o 
  -3 -13   2       84.63      102.63     51.37 o 
  -2 -13   2        2.87       42.49     43.39 o 
  -1 -13   2      939.19     1100.08     97.91 o 
   0 -13   2        0.58      -28.67     33.05 o 
   1 -13   2        5.12       24.96     34.51 o 
   2 -13   2      471.29      408.87     47.49 o 
   3 -13   2       13.41        2.31     25.30 o 
   4 -13   2      649.93      626.93     57.40 o 
  -5 -12   2       91.74       57.32     30.87 o 
  -4 -12   2        3.80       31.51     27.16 o 
  -3 -12   2      208.88      178.47     35.81 o 
  -2 -12   2      219.10      228.85     70.99 o 
  -1 -12   2       32.34       73.18     41.03 o 
   0 -12   2      186.94      291.83     57.78 o 
   1 -12   2      641.52      781.46     54.04 o 
   2 -12   2      804.94      689.96     52.11 o 
   3 -12   2      118.95       96.11     30.41 o 
   4 -12   2       77.40       56.19     27.50 o 
   5 -12   2       22.63       32.55     28.74 o 
   6 -12   2       24.68      -12.36     25.31 o 
  -7 -11   2       21.11       13.70     26.48 o 
  -6 -11   2      414.91      432.75     49.27 o 
  -5 -11   2      229.09      267.55     39.64 o 
  -4 -11   2       28.88       26.72     23.51 o 
  -3 -11   2      680.17      676.87     49.69 o 
  -2 -11   2       47.64       30.80     33.33 o 
  -1 -11   2      168.33      125.49     26.12 o 
   0 -11   2      206.22      214.32     32.44 o 
   1 -11   2      139.91      135.77     29.16 o 
   2 -11   2     2678.24     2588.69     87.87 o 
   3 -11   2      163.26      209.54     63.79 o 
   4 -11   2      213.84      182.75     33.44 o 
   5 -11   2      907.86      840.52     58.38 o 
   6 -11   2       36.74       37.66     27.49 o 
   7 -11   2      109.92      106.90     33.98 o 
   8 -11   2        1.00       13.04     28.93 o 
  -8 -10   2      174.65      227.84     40.33 o 
  -7 -10   2       28.55       26.87     28.12 o 
  -6 -10   2       27.88       28.39     24.92 o 
  -5 -10   2      139.85      115.88     28.89 o 
  -4 -10   2      664.77      664.23     49.14 o 
  -3 -10   2       30.86       15.60     19.94 o 
  -2 -10   2      444.34      434.85     38.66 o 
  -1 -10   2     2281.04     2259.70     59.06 o 
   0 -10   2     1235.91     1293.69     44.59 o 
   1 -10   2       28.01       15.37     17.76 o 
   2 -10   2        6.93       -8.58     32.43 o 
   3 -10   2      218.73      211.53     32.69 o 
   4 -10   2      389.25      348.11     56.09 o 
   5 -10   2        0.01       -0.09     19.76 o 
   6 -10   2      366.88      423.80     56.04 o 
   7 -10   2      135.68      146.94     42.32 o 
   8 -10   2       62.28       80.56     30.97 o 
   9 -10   2        0.43        3.21     28.02 o 
  -9  -9   2      322.17      308.13     46.41 o 
  -8  -9   2      152.66      136.48     33.89 o 
  -7  -9   2      242.53      228.65     37.48 o 
  -6  -9   2      121.15      110.44     29.56 o 
  -5  -9   2      418.95      418.89     41.93 o 
  -4  -9   2     1070.61     1042.52     54.25 o 
  -3  -9   2      816.23      860.44     48.83 o 
  -2  -9   2      175.12      184.01     19.97 o 
  -1  -9   2      566.62      586.92     29.83 o 
   0  -9   2     2370.10     2471.63     58.77 o 
   1  -9   2      505.62      515.71     39.60 o 
   2  -9   2       10.45       13.46     17.29 o 
   3  -9   2      761.66      734.41     46.38 o 
   4  -9   2      913.64      901.77     51.63 o 
   5  -9   2      959.51      899.34     54.01 o 
   6  -9   2       31.64       41.79     23.59 o 
   7  -9   2       24.36        6.79     21.90 o 
   8  -9   2      479.85      482.75     51.09 o 
   9  -9   2       67.64       69.21     38.39 o 
  10  -9   2       84.95       28.46     31.21 o 
 -10  -8   2        2.32       21.34     28.47 o 
  -9  -8   2      644.03      670.19     57.67 o 
  -8  -8   2      661.26      626.01     62.61 o 
  -7  -8   2       20.31        4.07     20.94 o 
  -6  -8   2     1255.19     1179.30     97.41 o 
  -5  -8   2      247.23      265.06     34.14 o 
  -4  -8   2       12.52       10.90     17.14 o 
  -3  -8   2     5938.25     6328.88    245.06 o 
  -2  -8   2      277.42      319.56     56.03 o 
  -1  -8   2      921.43      910.30     45.84 o 
   0  -8   2      281.68      283.27     20.83 o 
   1  -8   2      181.44      187.47     22.37 o 
   2  -8   2     2701.90     2787.90     57.68 o 
   3  -8   2      238.67      245.71     28.87 o 
   4  -8   2      338.85      285.48     32.61 o 
   5  -8   2     1003.76      917.74     50.41 o 
   6  -8   2       81.64       32.21     22.87 o 
   7  -8   2       99.75      119.56     39.91 o 
   8  -8   2     2175.05     2048.86    190.82 o 
   9  -8   2      190.25      178.26     34.98 o 
  10  -8   2      909.84      836.89     64.30 o 
 -11  -7   2       21.95       44.94     30.93 o 
 -10  -7   2       33.82        6.91     28.31 o 
  -9  -7   2      719.56      743.32     57.54 o 
  -8  -7   2      856.45      822.32     55.64 o 
  -7  -7   2       88.17       85.18     35.58 o 
  -6  -7   2      896.75      819.97     50.20 o 
  -5  -7   2      714.20      608.44     47.10 o 
  -4  -7   2      161.60      131.65     23.39 o 
  -3  -7   2      575.07      566.64     33.16 o 
  -2  -7   2      629.23      661.56     26.37 o 
  -1  -7   2     4704.98     4847.60     81.67 o 
   0  -7   2        4.74        4.16      8.63 o 
   1  -7   2      545.26      560.05     27.45 o 
   2  -7   2     1909.60     2002.88     73.90 o 
   3  -7   2     2370.22     2400.06     70.99 o 
   4  -7   2      574.99      505.87     36.35 o 
   5  -7   2        7.80       36.26     16.84 o 
   6  -7   2       75.71      141.23     31.48 o 
   7  -7   2     2184.62     2133.05     78.58 o 
   8  -7   2      521.31      473.75     45.28 o 
   9  -7   2      350.99      378.55     44.94 o 
  10  -7   2       21.86       44.00     28.10 o 
  11  -7   2       58.70       72.98     33.21 o 
 -11  -6   2      164.56      208.46     84.09 o 
 -10  -6   2       37.18       11.97     24.08 o 
  -9  -6   2      512.87      547.01     58.46 o 
  -8  -6   2     1364.98     1254.39     62.27 o 
  -7  -6   2     3114.88     3046.40    108.31 o 
  -6  -6   2     3310.94     3213.58     92.03 o 
  -5  -6   2     1809.39     1826.25     64.04 o 
  -4  -6   2       45.73       49.84     27.49 o 
  -3  -6   2     1423.25     1434.30     33.96 o 
  -2  -6   2       89.38       95.01     16.26 o 
  -1  -6   2      117.49      126.61     13.52 o 
   0  -6   2    10089.29    10028.12    135.10 o 
   1  -6   2     5344.07     5526.91     84.42 o 
   2  -6   2        6.88       11.11      6.40 o 
   3  -6   2      623.49      612.17     73.29 o 
   4  -6   2       34.72       27.36     14.26 o 
   5  -6   2     1720.89     1725.84     60.44 o 
   6  -6   2     1466.42     1369.24     57.62 o 
   7  -6   2       90.17       94.81     24.66 o 
   8  -6   2     3591.20     3702.71    107.85 o 
   9  -6   2       43.95       42.34     24.74 o 
  10  -6   2      175.30      147.37     41.99 o 
  11  -6   2      547.59      571.83     93.98 o 
 -12  -5   2      368.57      326.26     46.40 o 
 -11  -5   2      261.90      229.03    115.79 o 
 -10  -5   2       43.44       35.98     25.28 o 
  -9  -5   2      198.68      178.24     31.94 o 
  -8  -5   2       66.79       68.24     22.48 o 
  -7  -5   2      133.76      104.00     24.04 o 
  -6  -5   2     5696.33     5880.19    128.82 o 
  -5  -5   2        7.28       -7.59     11.68 o 
  -4  -5   2       11.09        2.35     10.82 o 
  -3  -5   2      297.95      295.58     13.70 o 
  -2  -5   2      280.85      325.75     17.76 o 
  -1  -5   2      792.83      806.91     24.87 o 
   0  -5   2       80.22      102.06     11.07 o 
   1  -5   2       13.64       14.05      7.35 o 
   2  -5   2     3316.55     3172.93     51.72 o 
   3  -5   2      194.32      178.05     34.17 o 
   4  -5   2       23.72       37.72     14.03 o 
   5  -5   2     5738.48     5615.89    118.74 o 
   6  -5   2      347.29      275.82     35.07 o 
   7  -5   2      100.60      122.73     24.84 o 
   8  -5   2      296.65      280.32     34.86 o 
   9  -5   2        2.15        2.75     20.12 o 
  10  -5   2      580.79      476.53     47.09 o 
  11  -5   2       20.66       -6.64     23.09 o 
  12  -5   2      357.79      309.97     47.84 o 
 -12  -4   2      208.53      213.40     40.03 o 
 -11  -4   2        3.74      -21.08     21.08 o 
 -10  -4   2        5.00       45.95     27.20 o 
  -9  -4   2     1722.60     1734.16     71.26 o 
  -8  -4   2      250.60      220.89     30.44 o 
  -7  -4   2      543.11      589.11     45.25 o 
  -6  -4   2      695.21      761.90     41.06 o 
  -5  -4   2      153.00      131.39     19.07 o 
  -4  -4   2    12798.07    13110.34    213.03 o 
  -3  -4   2        0.07       -8.82      8.82 o 
  -2  -4   2      625.20      532.67     25.40 o 
  -1  -4   2     6323.80     6071.16    131.06 o 
   0  -4   2      612.61      678.89     19.91 o 
   1  -4   2     1853.38     2021.53     36.55 o 
   2  -4   2     3532.70     3664.47     44.00 o 
   3  -4   2     3930.21     3861.40    142.43 o 
   4  -4   2       64.89       68.51     14.82 o 
   5  -4   2      677.78      727.30     81.72 o 
   6  -4   2     4181.66     4190.46     98.66 o 
   7  -4   2       44.57       92.03     35.52 o 
   8  -4   2     1012.18     1026.38     51.59 o 
   9  -4   2       34.41       31.53     20.97 o 
  10  -4   2      499.86      538.98     47.75 o 
  11  -4   2      646.34      728.32     56.19 o 
  12  -4   2      245.12      299.82     45.61 o 
 -12  -3   2      104.62       72.79     30.54 o 
 -11  -3   2      149.58      175.15     33.70 o 
 -10  -3   2      163.31       79.16     25.59 o 
  -9  -3   2        6.20       -3.18     18.73 o 
  -8  -3   2     1325.66     1387.04     58.34 o 
  -7  -3   2       31.86       13.82     14.21 o 
  -6  -3   2      100.48      111.77     19.35 o 
  -5  -3   2        4.44        5.43     10.70 o 
  -4  -3   2     8113.27     8528.84    211.34 o 
  -3  -3   2     1289.12     1353.58     58.57 o 
  -2  -3   2      936.83     1166.13     26.16 o 
  -1  -3   2     4503.15     4720.88     64.60 o 
   0  -3   2     2189.67     2113.31     45.19 o 
   1  -3   2      222.77      185.04      8.73 o 
   2  -3   2     1465.02     1676.68     42.48 o 
   3  -3   2      703.96      618.02     26.57 o 
   4  -3   2     1639.56     1436.42     66.89 o 
   5  -3   2       72.80      100.78     10.05 o 
   6  -3   2      761.57      763.04     24.38 o 
   7  -3   2      364.42      379.71     20.33 o 
   8  -3   2      650.01      679.36     43.15 o 
   9  -3   2      302.37      320.84     36.25 o 
  10  -3   2       69.03       92.40     26.66 o 
  11  -3   2      163.54      215.06     36.68 o 
  12  -3   2       17.78       -6.18     35.30 o 
 -13  -2   2      153.88      162.29     40.14 o 
 -12  -2   2       54.13       30.53     25.16 o 
 -11  -2   2      378.41      342.25     40.76 o 
 -10  -2   2       69.88      108.03     40.41 o 
  -9  -2   2      239.17      228.75     30.41 o 
  -8  -2   2        2.34        4.23     14.93 o 
  -7  -2   2        7.79        1.17     14.91 o 
  -6  -2   2     3174.58     3067.87     53.55 o 
  -5  -2   2      808.71      792.89     24.76 o 
  -4  -2   2      755.13      878.66     33.07 o 
  -3  -2   2    15156.98    15381.42    228.03 o 
  -2  -2   2    22057.15    22558.05    316.83 o 
  -1  -2   2     1114.72     1070.84     19.95 o 
   0  -2   2       28.33       45.88     10.29 o 
   1  -2   2     9709.44    10126.27    118.04 o 
   2  -2   2     4191.61     3938.75     53.82 o 
   3  -2   2       12.04        5.03      3.91 o 
   4  -2   2       14.70       11.34      5.75 o 
   5  -2   2     1162.28     1128.08     33.20 o 
   6  -2   2      509.94      509.12     22.07 o 
   7  -2   2      417.61      395.39     22.19 o 
   8  -2   2     1077.29     1144.82     37.40 o 
   9  -2   2     1069.96     1235.91     56.90 o 
  10  -2   2     1348.02     1295.91     61.13 o 
  11  -2   2      111.63      156.87     54.13 o 
  12  -2   2      150.27       62.61     44.18 o 
 -13  -1   2       38.37       68.68     50.36 o 
 -12  -1   2      486.52      514.69     53.12 o 
 -11  -1   2      510.47      469.22     45.09 o 
 -10  -1   2       49.38       58.22     24.11 o 
  -9  -1   2      365.94      349.61     46.43 o 
  -8  -1   2        2.43        8.20     11.39 o 
  -7  -1   2      214.97      232.43     17.26 o 
  -6  -1   2     2976.51     2989.08     54.74 o 
  -5  -1   2      623.22      622.21     31.80 o 
  -4  -1   2     4514.79     4698.04     72.00 o 
  -3  -1   2    12321.28    13179.04    188.71 o 
   0  -1   2      531.02      571.72     11.44 o 
   1  -1   2     1760.82     1880.10     28.82 o 
   2  -1   2     3211.49     3021.56     43.09 o 
   3  -1   2     1355.02     1585.26     29.97 o 
   4  -1   2     6074.21     6368.97    191.61 o 
   5  -1   2       25.24       22.16      9.10 o 
   6  -1   2        9.72       15.90      8.44 o 
   7  -1   2     1542.71     1456.90     40.36 o 
   8  -1   2      224.15      232.27     20.47 o 
   9  -1   2        2.95       -3.13     12.83 o 
  10  -1   2       35.24       27.63     20.70 o 
  11  -1   2      708.11      630.19     74.53 o 
  12  -1   2      132.11      134.33     49.01 o 
 -13   0   2       24.28       14.61     47.55 o 
 -12   0   2       12.04       46.31     43.28 o 
 -11   0   2      278.12      336.07     38.22 o 
 -10   0   2       48.64       45.57     34.57 o 
  -9   0   2      224.51      213.28     21.88 o 
  -8   0   2     1799.85     1852.25     47.65 o 
  -7   0   2     2970.09     3055.64     59.90 o 
  -6   0   2     1216.17     1246.27     37.85 o 
  -5   0   2      963.85      939.28     26.43 o 
  -4   0   2     2821.78     2705.55     45.57 o 
  -3   0   2      702.04      662.15     22.48 o 
  -2   0   2     5446.05     5217.86     65.99 o 
  -1   0   2       63.96       71.16      6.04 o 
   0   0   2     5085.71     5553.62     59.05 o 
   1   0   2     2731.77     2825.30     37.68 o 
   2   0   2     4973.27     5076.14     65.94 o 
   3   0   2     2420.17     2365.08     39.43 o 
   4   0   2      328.55      388.01     16.17 o 
   5   0   2     3500.79     3678.10     84.16 o 
   6   0   2     1343.20     1325.26     35.31 o 
   7   0   2       92.59      108.58     14.36 o 
   8   0   2     3524.97     3646.80     72.46 o 
   9   0   2      550.56      568.18     36.74 o 
  10   0   2      134.41      149.06     29.28 o 
  11   0   2     1038.57     1110.31     92.29 o 
 -12   1   2        4.55       -1.91     36.31 o 
 -11   1   2        9.78       49.24     32.04 o 
 -10   1   2        9.11        4.20     13.80 o 
  -9   1   2      351.86      311.04     24.61 o 
  -8   1   2       93.19      105.78     15.29 o 
  -7   1   2       79.60       66.70     14.21 o 
  -6   1   2    10389.70    10520.77    141.53 o 
  -5   1   2     1769.92     1845.21     39.25 o 
  -4   1   2      747.00      696.14     20.35 o 
  -3   1   2      388.64      332.70     18.56 o 
  -2   1   2     2932.19     3165.64     47.50 o 
  -1   1   2      987.95      983.32     17.13 o 
   0   1   2      993.47     1028.46     14.14 o 
   1   1   2     1303.90     1434.80     23.51 o 
   2   1   2     7540.51     7195.38     89.61 o 
   3   1   2      329.14      424.61     14.81 o 
   4   1   2     3930.58     4498.86     67.52 o 
   5   1   2      571.30      546.83     20.67 o 
   6   1   2      638.91      602.16     23.73 o 
   7   1   2      325.19      289.53     19.56 o 
   8   1   2      123.89      128.11     21.42 o 
   9   1   2     1008.23      985.45     69.70 o 
  10   1   2     1236.39     1153.11     57.87 o 
  11   1   2        2.79       10.29     21.62 o 
  12   1   2      240.46      192.34     58.34 o 
 -13   2   2       82.32       61.38     50.14 o 
 -12   2   2      364.08      407.73     67.90 o 
 -11   2   2        1.20       17.74     19.95 o 
 -10   2   2      709.13      761.47     47.89 o 
  -9   2   2     1252.75     1221.56     43.91 o 
  -8   2   2      786.95      824.39     35.52 o 
  -7   2   2       30.40        1.36      8.67 o 
  -6   2   2     2059.40     2057.86     44.31 o 
  -5   2   2     1236.93     1110.11     29.27 o 
  -4   2   2     2243.57     2175.25     47.16 o 
  -3   2   2      105.36       90.10      7.88 o 
  -2   2   2     2189.26     2086.19     42.18 o 
  -1   2   2       33.26       26.84      5.61 o 
   0   2   2     5305.06     5532.54     93.80 o 
   2   2   2     1196.25     1157.68     23.74 o 
   3   2   2     2418.74     2544.67     42.86 o 
   4   2   2     4534.37     4212.60     64.94 o 
   5   2   2      295.70      378.09     25.77 o 
   6   2   2     2893.11     2818.46     54.03 o 
   7   2   2      794.88      742.39     28.25 o 
   8   2   2       79.80       77.39     14.04 o 
   9   2   2       53.07       44.56     21.64 o 
  10   2   2       19.82       13.82     25.18 o 
  11   2   2      210.43      192.32     34.92 o 
  12   2   2      489.03      493.83     51.49 o 
 -13   3   2       69.69       58.01     43.17 o 
 -12   3   2      149.17      192.34     54.41 o 
 -11   3   2      182.22      172.99     32.76 o 
 -10   3   2      257.95      228.78     32.62 o 
  -9   3   2      220.70      221.37     34.34 o 
  -8   3   2     4356.59     4400.74     87.63 o 
  -7   3   2     1968.64     1965.05     45.88 o 
  -6   3   2      158.87      171.73     14.09 o 
  -5   3   2       18.49       12.28      7.28 o 
  -4   3   2     1601.09     1605.13     33.68 o 
  -3   3   2    10858.50    11988.02    147.06 o 
  -2   3   2     4291.13     4315.89     61.41 o 
  -1   3   2     2196.10     2213.74     43.51 o 
   0   3   2     4452.33     4214.06     59.41 o 
   1   3   2      699.15      911.90     24.14 o 
   2   3   2    14089.78    15184.08    181.11 o 
   3   3   2      995.03     1000.27     24.73 o 
   4   3   2     1496.75     1564.85     49.32 o 
   5   3   2      762.79      697.33     59.15 o 
   6   3   2      834.59      912.82     69.97 o 
   7   3   2      887.34      933.06     45.80 o 
   8   3   2     1933.21     1689.76     64.58 o 
   9   3   2       18.11       16.34     19.73 o 
  10   3   2       12.23       27.12     22.65 o 
  11   3   2      186.45      186.23     34.57 o 
  12   3   2        4.50       -0.45     26.37 o 
 -12   4   2       10.52       -5.31     37.43 o 
 -11   4   2      895.91      937.33     87.57 o 
 -10   4   2       18.09       31.02     20.93 o 
  -9   4   2       22.90       20.03     26.81 o 
  -8   4   2     1366.56     1384.68     59.13 o 
  -7   4   2      919.21      885.90     29.27 o 
  -6   4   2     3409.55     3482.88    103.74 o 
  -5   4   2      174.27      144.87     12.53 o 
  -4   4   2      159.72      173.05     21.24 o 
  -3   4   2     3945.50     3740.63     58.72 o 
  -2   4   2     1190.79     1246.08     28.06 o 
  -1   4   2      252.19      331.01     14.69 o 
   0   4   2     2535.82     2636.65     45.36 o 
   1   4   2      257.51      268.70     23.16 o 
   2   4   2     6820.05     6454.20     90.06 o 
   3   4   2      138.22       84.42     18.47 o 
   4   4   2      212.50      264.67     15.02 o 
   5   4   2     1544.14     1565.17     51.21 o 
   6   4   2      285.64      276.53     28.72 o 
   7   4   2      262.46      299.47     31.59 o 
   8   4   2      168.70      158.38     28.58 o 
   9   4   2       27.58       11.07     42.32 o 
  10   4   2     1021.86     1033.40     61.79 o 
  11   4   2        1.12       -2.82     22.62 o 
  12   4   2       32.39       70.78     66.55 o 
 -12   5   2      710.14      724.88     58.45 o 
 -11   5   2       20.21       20.20     23.68 o 
 -10   5   2      226.74      268.46     37.77 o 
  -9   5   2     1782.09     1663.18    108.93 o 
  -8   5   2       71.63       64.64     22.52 o 
  -7   5   2       22.42        0.89     16.36 o 
  -6   5   2     2816.39     2625.97     75.66 o 
  -5   5   2     2439.70     2530.06     48.00 o 
  -4   5   2     7959.28     7743.65    107.80 o 
  -3   5   2      313.79      305.24     17.97 o 
  -2   5   2     4154.05     3949.86     63.62 o 
  -1   5   2     6379.92     6450.89    103.84 o 
   0   5   2     8521.32     9200.84    122.49 o 
   1   5   2      924.57      908.70     27.35 o 
   2   5   2      497.49      576.67     21.76 o 
   3   5   2     1411.01     1349.62     33.41 o 
   4   5   2     3670.99     3660.88     62.95 o 
   5   5   2       12.46       12.37      7.45 o 
   6   5   2     3811.62     3362.52     91.11 o 
   7   5   2     1420.67     1341.06     58.29 o 
   8   5   2        0.85        4.41     31.93 o 
   9   5   2      184.11      190.68     36.82 o 
  10   5   2       25.47       18.49     23.71 o 
  11   5   2      911.78      909.31    138.61 o 
 -12   6   2       35.93        4.71     27.68 o 
 -11   6   2      766.27      735.23     57.43 o 
 -10   6   2      275.13      231.37     36.59 o 
  -9   6   2       26.94       39.28     23.14 o 
  -8   6   2      774.54      825.47     51.65 o 
  -7   6   2       29.38       49.45     30.75 o 
  -6   6   2     1386.70     1334.36     68.18 o 
  -5   6   2     1658.55     1487.87     55.11 o 
  -4   6   2      830.17      834.52     25.98 o 
  -3   6   2       14.18       15.12      8.33 o 
  -2   6   2     1057.83      951.25     28.57 o 
  -1   6   2      473.85      430.30     20.61 o 
   0   6   2     7888.17     7587.22    168.39 o 
   1   6   2      395.53      359.50     19.47 o 
   2   6   2      121.24      122.68     16.57 o 
   3   6   2      247.59      247.69     17.11 o 
   4   6   2      103.28      122.76     13.07 o 
   5   6   2     1144.40     1049.76     62.11 o 
   6   6   2      701.40      552.17     41.13 o 
   7   6   2        0.13       -1.17     17.57 o 
   8   6   2     1290.32     1220.96     60.87 o 
   9   6   2      291.15      260.13     39.50 o 
  10   6   2       72.97       71.82     29.78 o 
  11   6   2      503.98      404.47     49.75 o 
 -11   7   2      561.88      537.38    102.58 o 
 -10   7   2      161.91      161.87     52.05 o 
  -9   7   2      210.67      280.11     37.96 o 
  -8   7   2       32.99       22.82     22.33 o 
  -7   7   2       73.19      111.20     27.06 o 
  -6   7   2     3854.20     3822.73    147.66 o 
  -5   7   2       77.86       80.52     20.76 o 
  -4   7   2      105.38      112.79     15.01 o 
  -3   7   2     3445.67     3399.77     82.49 o 
  -2   7   2      231.50      263.20     18.32 o 
  -1   7   2     2120.13     2084.41     47.76 o 
   0   7   2       37.79       36.23     10.79 o 
   1   7   2      183.68      129.60     15.36 o 
   2   7   2     6002.31     6154.81    101.20 o 
   3   7   2      182.29      206.05     27.85 o 
   4   7   2      923.65      834.26     70.20 o 
   5   7   2     1849.03     1706.32     65.21 o 
   6   7   2        1.61       12.76     19.04 o 
   7   7   2      212.53      173.95     43.50 o 
   8   7   2       10.83       53.37     24.10 o 
   9   7   2      696.43      678.42     56.31 o 
  10   7   2     1238.76     1242.86    123.21 o 
 -11   8   2        0.89      -25.90     25.90 o 
 -10   8   2       72.59       98.02     33.78 o 
  -9   8   2      560.09      614.68     53.12 o 
  -8   8   2        2.54      -13.30     22.88 o 
  -7   8   2      359.65      350.26     39.70 o 
  -6   8   2        2.93       15.12     19.28 o 
  -5   8   2      715.71      722.77     45.76 o 
  -4   8   2     1612.31     1621.60     65.76 o 
  -3   8   2     3243.54     3082.81     62.92 o 
  -2   8   2       11.68       25.44     11.11 o 
  -1   8   2      232.20      198.46     18.97 o 
   0   8   2      202.04      183.03     18.71 o 
   1   8   2        0.98        9.01     13.98 o 
   2   8   2      360.73      385.38     32.91 o 
   3   8   2     1071.14     1029.31     50.09 o 
   4   8   2     3742.34     3460.70    156.20 o 
   5   8   2        0.29       34.03     21.56 o 
   6   8   2      222.16      178.21     30.64 o 
   7   8   2      212.01      202.37     34.81 o 
   8   8   2      267.39      305.27     42.17 o 
   9   8   2      122.58      220.44     69.13 o 
 -10   9   2       97.29      115.18     34.34 o 
  -9   9   2       15.04       30.50     27.32 o 
  -8   9   2      628.33      517.41     88.47 o 
  -7   9   2      533.53      532.34     47.25 o 
  -6   9   2       40.30       39.08     22.66 o 
  -5   9   2      756.10      742.35     54.75 o 
  -4   9   2       63.82       42.32     24.79 o 
  -3   9   2     1540.69     1439.91     80.83 o 
  -2   9   2     1196.22     1167.31     52.36 o 
  -1   9   2      178.49      143.83     18.48 o 
   0   9   2      317.48      343.47     31.51 o 
   1   9   2      349.78      355.77     44.16 o 
   2   9   2        0.76        2.21     11.49 o 
   3   9   2     1461.38     1498.78    105.39 o 
   4   9   2      624.23      615.08     85.77 o 
   5   9   2      136.53      193.86     33.14 o 
   6   9   2       74.24       65.98     36.14 o 
   7   9   2      128.04      147.00     32.83 o 
   8   9   2     1411.50     1516.96     79.03 o 
   9   9   2       20.75        5.09     28.33 o 
  -9  10   2      273.05      264.20     44.66 o 
  -8  10   2       49.89       19.05     26.03 o 
  -7  10   2       32.10        3.82     25.35 o 
  -6  10   2      695.31      594.37     49.72 o 
  -5  10   2       24.43       17.68     20.04 o 
  -4  10   2       13.34        0.64     19.25 o 
  -3  10   2      749.53      757.00     48.36 o 
  -2  10   2       88.14      107.70     24.64 o 
  -1  10   2     1302.84     1228.80     44.01 o 
   0  10   2       76.76      108.61     18.81 o 
   1  10   2       34.84       37.71     15.62 o 
   2  10   2     1603.29     1665.76     66.72 o 
   3  10   2       90.32      138.93     29.31 o 
   4  10   2       61.72       37.82     23.21 o 
   5  10   2      624.96      641.23     51.23 o 
   6  10   2        8.01        9.35     23.97 o 
   7  10   2        5.75        2.40     26.58 o 
   8  10   2        8.22       42.41     29.41 o 
  -8  11   2       27.02       15.48     28.99 o 
  -7  11   2      135.38       99.24     32.23 o 
  -6  11   2        2.47        0.20     22.87 o 
  -5  11   2      156.07      156.44     32.91 o 
  -4  11   2     1164.48     1167.20     63.05 o 
  -3  11   2       30.48       49.63     23.93 o 
  -2  11   2      168.71      218.25     33.84 o 
  -1  11   2      754.08      803.96     50.75 o 
   0  11   2      108.52      122.58     21.63 o 
   1  11   2        0.43       -3.09     19.24 o 
   2  11   2       12.41       33.67     21.97 o 
   3  11   2      109.38       70.87     24.79 o 
   4  11   2      464.23      378.72     44.22 o 
   5  11   2        0.28        7.14     23.74 o 
   6  11   2      440.42      512.15     54.01 o 
  -6  12   2      120.77      192.65     57.56 o 
  -5  12   2       13.66       23.30     43.90 o 
  -4  12   2        2.10      -10.77     23.44 o 
  -3  12   2      335.35      358.45     43.35 o 
  -2  12   2      363.38      391.61     42.79 o 
  -1  12   2       17.55       21.10     20.43 o 
   0  12   2     1235.20     1324.91     92.74 o 
   1  12   2     1489.45     1524.58    120.45 o 
   2  12   2       62.89       55.95     51.71 o 
   3  12   2       52.32       31.47     24.86 o 
   4  12   2       97.83      176.87     37.65 o 
   5  12   2      357.69      472.36     73.97 o 
  -4  13   2       42.10       48.46     27.97 o 
  -3  13   2       93.57       92.04     32.79 o 
  -2  13   2      112.15      127.64     34.01 o 
  -1  13   2      116.80      161.54     49.24 o 
   0  13   2      147.78      176.38     50.25 o 
   1  13   2      126.48      140.18     49.12 o 
   2  13   2      295.43      355.23     69.58 o 
  -3 -13   3       50.51       10.79     41.93 o 
  -2 -13   3        3.12       10.79     42.16 o 
  -1 -13   3       36.02       78.46     47.33 o 
   0 -13   3      443.71      414.81     71.05 o 
   1 -13   3      226.18      265.97     58.90 o 
   2 -13   3      520.78      524.13     51.66 o 
   3 -13   3     1297.23     1243.46    205.32 o 
   4 -13   3       30.85       12.94     51.94 o 
  -6 -12   3        3.40       11.02     36.53 o 
  -5 -12   3      371.51      434.84     64.58 o 
  -4 -12   3      165.83      224.57     38.49 o 
  -3 -12   3      628.75      615.82     52.23 o 
  -2 -12   3        7.65       29.79     35.30 o 
  -1 -12   3      212.98      274.18     56.43 o 
   0 -12   3      647.40      625.13     74.42 o 
   1 -12   3      506.55      490.45     46.06 o 
   2 -12   3       56.73       78.02     27.34 o 
   3 -12   3       36.94        5.20     23.06 o 
   4 -12   3     1007.51      827.70     59.87 o 
   5 -12   3      168.82      150.01     40.41 o 
   6 -12   3        1.58       -3.83     24.94 o 
  -7 -11   3      364.21      376.02     49.45 o 
  -6 -11   3      466.50      483.43     51.76 o 
  -5 -11   3        8.45       11.42     25.20 o 
  -4 -11   3        6.47       16.66     24.32 o 
  -3 -11   3      159.03      169.32     50.75 o 
  -2 -11   3     1209.41     1288.50     96.73 o 
  -1 -11   3       96.26       54.85     22.66 o 
   0 -11   3      283.85      283.61     35.06 o 
   1 -11   3     1995.60     1987.05     76.16 o 
   2 -11   3      524.01      499.58     44.38 o 
   3 -11   3       87.33       93.43     27.63 o 
   4 -11   3      146.76      173.79     33.50 o 
   5 -11   3        0.64      -19.99     19.99 o 
   6 -11   3      508.66      582.44     54.04 o 
   7 -11   3       62.77       69.20     29.19 o 
   8 -11   3        3.41      -33.61     33.61 o 
  -8 -10   3      311.24      374.99    110.67 o 
  -7 -10   3       73.52       69.92     30.41 o 
  -6 -10   3        4.74       19.20     22.64 o 
  -5 -10   3     1680.59     1529.51     70.38 o 
  -4 -10   3       27.18       30.45     21.99 o 
  -3 -10   3       54.37       74.23     24.48 o 
  -2 -10   3     2131.08     2083.66     74.26 o 
  -1 -10   3      486.28      454.50     45.34 o 
   0 -10   3      383.24      358.01     32.72 o 
   1 -10   3      130.57      155.10     26.43 o 
   2 -10   3     1587.02     1582.96     65.95 o 
   3 -10   3     2012.55     1954.71    146.64 o 
   4 -10   3       55.05       43.62     22.84 o 
   5 -10   3       85.74      107.19     28.18 o 
   6 -10   3      698.12      769.37     56.69 o 
   7 -10   3      183.48      113.29     31.24 o 
   8 -10   3       82.29      114.87     32.82 o 
   9 -10   3       20.11       -7.03     25.28 o 
  -9  -9   3       70.45       62.85     33.61 o 
  -8  -9   3      620.00      753.68    100.89 o 
  -7  -9   3        3.58      -20.39     20.39 o 
  -6  -9   3        6.91        3.51     19.79 o 
  -5  -9   3      343.14      323.90     38.10 o 
  -4  -9   3      580.67      564.60     69.75 o 
  -3  -9   3     1067.01     1149.58     93.53 o 
  -2  -9   3        1.05       -5.91     10.92 o 
  -1  -9   3     1481.23     1567.55     46.52 o 
   0  -9   3      589.28      609.98     38.07 o 
   1  -9   3      587.76      590.56     47.18 o 
   2  -9   3      457.01      487.31     38.62 o 
   3  -9   3       28.43        6.64     16.93 o 
   4  -9   3      236.24      246.33     33.05 o 
   5  -9   3     1153.41     1100.52     58.26 o 
   6  -9   3        4.81        4.02     25.29 o 
   7  -9   3      436.35      403.47     45.28 o 
   8  -9   3      132.63      160.24     35.17 o 
   9  -9   3      476.08      499.23     53.73 o 
  10  -9   3        9.92       51.19     49.63 o 
  -9  -8   3      354.06      326.67     43.44 o 
  -8  -8   3     1392.37     1205.67    110.33 o 
  -7  -8   3      186.56      222.87     70.71 o 
  -6  -8   3      139.01      158.65     29.75 o 
  -5  -8   3      570.77      624.49     44.79 o 
  -4  -8   3      879.24      883.75    132.14 o 
  -3  -8   3      560.09      496.27     75.77 o 
  -2  -8   3     2912.69     2963.52     62.42 o 
  -1  -8   3     1116.40     1136.26     36.66 o 
   0  -8   3      874.97      878.36     32.38 o 
   1  -8   3     3242.82     3220.57     64.31 o 
   2  -8   3        9.56       11.98     12.04 o 
   3  -8   3       73.53       55.68     36.48 o 
   4  -8   3      238.56      186.71     53.06 o 
   5  -8   3        5.67       20.59     18.18 o 
   6  -8   3     1235.87     1294.58     62.64 o 
   7  -8   3       52.47       98.01     27.83 o 
   8  -8   3      158.47      152.08     46.03 o 
   9  -8   3     1644.41     1706.25     80.09 o 
  10  -8   3       49.76       64.40     31.17 o 
 -11  -7   3       80.04       72.70     32.79 o 
 -10  -7   3      426.17      450.29     71.16 o 
  -9  -7   3      504.23      512.89     62.05 o 
  -8  -7   3     1409.43     1305.16     65.82 o 
  -7  -7   3     1179.33      987.96     58.29 o 
  -6  -7   3       22.52       35.65     24.00 o 
  -5  -7   3      517.19      509.38     39.53 o 
  -4  -7   3      213.01      231.21     28.93 o 
  -3  -7   3      219.85      219.76     16.51 o 
  -2  -7   3       48.84       47.03     14.69 o 
  -1  -7   3      477.45      528.96     24.45 o 
   0  -7   3     4102.19     4033.23     84.40 o 
   1  -7   3        0.32        0.59      7.94 o 
   2  -7   3       25.65       41.73      9.48 o 
   3  -7   3     2803.89     2805.43     78.50 o 
   4  -7   3      154.42      218.44     27.24 o 
   5  -7   3       95.16      102.94     22.42 o 
   6  -7   3       89.27       96.19     25.15 o 
   7  -7   3      479.50      389.62     47.55 o 
   8  -7   3      505.82      580.87     87.06 o 
   9  -7   3      176.28      147.95     33.70 o 
  10  -7   3      219.84      246.35     41.39 o 
  11  -7   3      414.14      475.32    124.89 o 
 -11  -6   3      600.48      558.65     62.56 o 
 -10  -6   3      114.41       86.96     29.79 o 
  -9  -6   3      204.95      212.14     35.55 o 
  -8  -6   3     1121.86     1100.84     71.44 o 
  -7  -6   3      209.73      190.91     30.63 o 
  -6  -6   3     1372.82     1479.97    131.92 o 
  -5  -6   3      799.23      791.14     42.86 o 
  -4  -6   3      878.49      938.21     43.60 o 
  -3  -6   3     1092.75     1123.53     29.56 o 
  -2  -6   3      997.24      957.74     50.27 o 
  -1  -6   3      268.65      246.73     16.48 o 
   0  -6   3     7597.50     7739.08    135.01 o 
   1  -6   3       56.49       42.28      9.50 o 
   2  -6   3        4.83        4.16      5.95 o 
   3  -6   3      173.97      155.67     35.64 o 
   4  -6   3     2475.67     2423.60     70.35 o 
   5  -6   3       15.45        7.19     29.56 o 
   6  -6   3      106.80      123.05     47.66 o 
   7  -6   3     1155.79     1152.96     56.46 o 
   8  -6   3      208.38      171.31     30.67 o 
   9  -6   3        5.04       37.43     22.52 o 
  10  -6   3       73.57       30.76     26.13 o 
  11  -6   3       52.48       52.60     44.80 o 
 -12  -5   3        8.14      -11.32     25.64 o 
 -11  -5   3      597.12      616.03     55.02 o 
 -10  -5   3      423.06      462.89     46.82 o 
  -9  -5   3     1384.55     1324.94     79.48 o 
  -8  -5   3       85.57       92.11     26.47 o 
  -7  -5   3      289.81      291.41     33.70 o 
  -6  -5   3     3050.94     3177.72     87.57 o 
  -5  -5   3      337.99      316.08     28.78 o 
  -4  -5   3      543.51      552.69     47.27 o 
  -3  -5   3      103.19      108.87      9.15 o 
  -2  -5   3    15909.79    16367.79    200.12 o 
  -1  -5   3     3677.49     3874.07    111.11 o 
   0  -5   3     1556.41     1829.90     38.57 o 
   1  -5   3      735.48      657.66     26.11 o 
   2  -5   3     3668.02     3622.60     56.71 o 
   3  -5   3       67.92       81.36     16.15 o 
   4  -5   3       34.75       32.28     13.36 o 
   5  -5   3       75.10      105.39     20.38 o 
   6  -5   3     2463.94     2384.67     74.13 o 
   7  -5   3      745.07      767.44     47.02 o 
   8  -5   3       45.44       50.44     29.96 o 
   9  -5   3      803.10      788.82     54.19 o 
  10  -5   3       68.24       41.07     25.67 o 
  11  -5   3      413.09      437.48     56.66 o 
  12  -5   3      122.69      123.43     36.23 o 
 -12  -4   3       27.30       22.98     28.34 o 
 -11  -4   3        7.04       -3.05     35.47 o 
 -10  -4   3       63.33       77.42     50.02 o 
  -9  -4   3       67.94       79.48     33.44 o 
  -8  -4   3     1084.92     1186.69    102.97 o 
  -7  -4   3      137.75       79.15     21.36 o 
  -6  -4   3        1.39        6.23     12.15 o 
  -5  -4   3     3212.37     3237.41    116.35 o 
  -4  -4   3     7200.45     7385.64    135.83 o 
  -3  -4   3      131.16      129.29      8.43 o 
  -2  -4   3     4408.42     4889.90     70.50 o 
  -1  -4   3      760.09      712.14     20.78 o 
   0  -4   3     1421.31     1356.41     29.27 o 
   1  -4   3     2379.12     2501.51     42.33 o 
   2  -4   3      222.50      291.69     12.01 o 
   3  -4   3     2744.78     2389.96     60.68 o 
   4  -4   3      793.90      895.34     75.82 o 
   5  -4   3      317.52      377.01     69.47 o 
   6  -4   3      599.83      584.52     37.14 o 
   7  -4   3       43.65       37.19     44.57 o 
   8  -4   3     1682.33     1836.13     69.81 o 
   9  -4   3       48.00       15.90     22.22 o 
  10  -4   3      376.81      428.52     77.45 o 
  11  -4   3     1123.34     1158.63     67.96 o 
  12  -4   3       18.39       -0.69     26.65 o 
 -12  -3   3        4.84       -2.05     24.85 o 
 -11  -3   3     1630.89     1590.13     89.59 o 
 -10  -3   3        0.95       -8.07     24.39 o 
  -9  -3   3       30.88        5.28     18.82 o 
  -8  -3   3     1771.61     1824.34     67.72 o 
  -7  -3   3      122.61      147.59     23.38 o 
  -6  -3   3     1076.84     1051.95     55.98 o 
  -5  -3   3      700.87      742.03     34.49 o 
  -4  -3   3     7821.72     7574.70    133.85 o 
  -3  -3   3    16350.88    17064.73    254.92 o 
  -2  -3   3     2357.15     2527.61     76.15 o 
  -1  -3   3     2134.91     2271.57     37.85 o 
   0  -3   3     5154.49     4939.00     71.57 o 
   1  -3   3      866.82     1007.32     21.19 o 
   2  -3   3     5683.23     5932.71     65.69 o 
   3  -3   3      339.09      410.11     23.34 o 
   4  -3   3     4803.58     4552.94     78.18 o 
   5  -3   3     2684.08     2532.27     57.33 o 
   6  -3   3      147.22      128.75     12.18 o 
   7  -3   3      687.88      665.03     25.97 o 
   8  -3   3      219.75      188.42     28.81 o 
   9  -3   3      941.31      868.16     52.12 o 
  10  -3   3      542.58      629.40     49.29 o 
  11  -3   3       42.70       52.24     28.18 o 
  12  -3   3      480.30      403.57     70.37 o 
 -13  -2   3        1.19       18.62     27.46 o 
 -12  -2   3        3.42       52.96     36.76 o 
 -11  -2   3      104.05       73.09     44.57 o 
 -10  -2   3     1507.17     1660.57     70.79 o 
  -9  -2   3       24.85        6.75     18.49 o 
  -8  -2   3      134.99       98.82     22.17 o 
  -7  -2   3      252.70      266.54     18.12 o 
  -6  -2   3      613.40      609.34     28.60 o 
  -5  -2   3      429.02      526.24     41.53 o 
  -4  -2   3        0.09        3.81      4.08 o 
  -3  -2   3     1680.61     1996.99     43.11 o 
  -1  -2   3     6928.08     6927.63     86.03 o 
   0  -2   3      843.85      899.46     31.73 o 
   1  -2   3     6316.93     6441.35    120.75 o 
   2  -2   3     6841.67     7403.36     93.06 o 
   3  -2   3      971.96      903.05     52.63 o 
   4  -2   3     2416.62     2699.82    149.79 o 
   5  -2   3      953.34      963.17     27.59 o 
   6  -2   3     5219.46     5245.02     84.38 o 
   7  -2   3        3.10       10.15     10.47 o 
   8  -2   3       18.93       27.32     12.40 o 
   9  -2   3     2948.31     3054.07    146.31 o 
  10  -2   3       96.20       48.55     24.14 o 
  11  -2   3      470.95      593.23     50.00 o 
  12  -2   3      132.07      188.74     55.42 o 
 -13  -1   3      686.76      788.13     94.65 o 
 -12  -1   3        1.65        7.24     23.99 o 
 -11  -1   3       66.26       39.21     45.75 o 
 -10  -1   3      161.44      176.05     30.76 o 
  -9  -1   3      922.06      942.87     50.60 o 
  -8  -1   3     1483.98     1476.08     47.47 o 
  -7  -1   3        5.13        9.21      8.41 o 
  -6  -1   3      385.72      415.71     27.19 o 
  -5  -1   3    17221.91    17805.74    357.36 o 
  -4  -1   3     1457.75     1543.85     31.20 o 
  -3  -1   3     2123.02     2457.82     39.34 o 
  -2  -1   3     6540.22     6199.79     77.97 o 
  -1  -1   3     1995.57     2266.56     32.85 o 
   0  -1   3     5716.68     5756.01     70.44 o 
   1  -1   3     2552.52     2775.07     39.31 o 
   2  -1   3     1120.66     1066.56     21.63 o 
   3  -1   3      287.54      239.19     26.38 o 
   4  -1   3     2014.30     2004.98     39.09 o 
   5  -1   3      370.12      371.22     18.52 o 
   6  -1   3     1478.80     1526.93     38.77 o 
   7  -1   3     1237.52     1340.62     38.91 o 
   8  -1   3     2352.12     2484.12     65.36 o 
   9  -1   3      234.71      280.59     24.13 o 
  10  -1   3      394.83      405.74     38.73 o 
  11  -1   3      544.88      464.94     67.67 o 
  12  -1   3      188.79      214.04     58.68 o 
 -13   0   3       83.64       58.23     47.78 o 
 -12   0   3     1614.18     1844.37    119.83 o 
 -11   0   3       13.14       19.72     22.84 o 
 -10   0   3       72.92       53.37     22.06 o 
  -9   0   3      178.38      200.83     26.01 o 
  -8   0   3     1842.29     1875.96     47.77 o 
  -7   0   3     1428.97     1432.30     38.66 o 
  -6   0   3     1064.54     1037.83     30.27 o 
  -5   0   3      110.68      150.22     12.87 o 
  -4   0   3     1850.44     1838.14     35.45 o 
  -3   0   3      785.31      821.98     19.82 o 
  -2   0   3       87.54       80.47      6.12 o 
  -1   0   3     1176.95     1177.26     16.29 o 
   1   0   3      158.37      172.37      7.69 o 
   2   0   3     8758.63     8508.16    104.31 o 
   3   0   3     3466.13     3485.95     53.34 o 
   4   0   3     9840.97     9465.51    144.02 o 
   5   0   3     1191.66     1086.80     41.22 o 
   6   0   3     2021.01     1936.62     51.04 o 
   7   0   3     1315.32     1282.87     37.69 o 
   8   0   3      823.01      790.62     32.84 o 
   9   0   3      268.64      273.23     30.91 o 
  10   0   3      102.51      161.68     27.51 o 
  11   0   3        1.15        3.48     32.94 o 
 -12   1   3        2.45       -8.32     34.51 o 
 -11   1   3      651.60      562.63     72.73 o 
 -10   1   3     1366.51     1509.79     67.82 o 
  -9   1   3      595.59      605.57     30.87 o 
  -8   1   3       72.30       65.57     13.81 o 
  -7   1   3     6879.03     7130.24    108.26 o 
  -6   1   3      418.55      410.03     20.44 o 
  -5   1   3      202.91      246.38     21.68 o 
  -4   1   3      904.36     1047.15     38.18 o 
  -3   1   3     3750.82     3970.74     57.42 o 
  -2   1   3     5036.99     5029.26     65.81 o 
  -1   1   3      850.98      926.02     17.17 o 
   0   1   3     2115.65     2379.94     33.75 o 
   1   1   3     6598.57     6524.90     92.38 o 
   2   1   3     3536.20     3489.71     50.55 o 
   3   1   3      491.97      555.18     17.88 o 
   4   1   3     3014.76     3294.27     55.14 o 
   5   1   3     2250.43     2234.43     45.51 o 
   6   1   3     3215.15     2987.09     57.85 o 
   7   1   3     1637.47     1743.60     44.54 o 
   8   1   3       26.29      -10.30     10.79 o 
   9   1   3     1190.73     1278.17     85.04 o 
  10   1   3       59.54       29.56     21.17 o 
  11   1   3       35.82       56.28     25.24 o 
  12   1   3       46.90      -14.73     37.10 o 
 -13   2   3      108.44      192.00     59.13 o 
 -12   2   3        7.99      -17.99     38.33 o 
 -11   2   3      108.81       96.29     26.55 o 
 -10   2   3     1923.07     1832.99     68.81 o 
  -9   2   3     1555.81     1581.90     46.80 o 
  -8   2   3     4023.33     4144.42     94.92 o 
  -7   2   3     1033.67      931.49     42.48 o 
  -6   2   3      170.02      171.57     30.89 o 
  -5   2   3     6355.75     6057.69    106.79 o 
  -4   2   3      160.51      114.25     16.25 o 
  -3   2   3      407.10      491.47     23.69 o 
  -2   2   3      790.66      755.46     22.91 o 
  -1   2   3     4578.98     4761.91    117.68 o 
   0   2   3    14074.67    13423.58    156.14 o 
   1   2   3      277.32      295.87     11.37 o 
   2   2   3     4049.40     3966.92     63.47 o 
   3   2   3     8596.59     8235.12    107.67 o 
   4   2   3     1945.28     2001.12     63.15 o 
   5   2   3       25.60       26.93      9.26 o 
   6   2   3      947.52      940.85     31.70 o 
   7   2   3      182.40      196.28     29.15 o 
   8   2   3     1804.75     1722.81     65.35 o 
   9   2   3       37.76       20.81     29.17 o 
  10   2   3      464.46      441.54     42.74 o 
  11   2   3     1120.74     1125.58     62.98 o 
  12   2   3       35.91       38.62     27.90 o 
 -13   3   3       77.33       66.66     50.81 o 
 -12   3   3        5.34       -4.16     35.30 o 
 -11   3   3      432.82      431.81     43.29 o 
 -10   3   3      103.29      107.13     29.90 o 
  -9   3   3      712.03      811.34     47.69 o 
  -8   3   3     1550.02     1517.45     42.79 o 
  -7   3   3       54.18       47.33     11.96 o 
  -6   3   3     1189.53     1199.25     33.05 o 
  -5   3   3      139.54      148.42     14.81 o 
  -4   3   3     3476.92     3364.73     57.32 o 
  -3   3   3     4863.72     4720.29     94.00 o 
  -2   3   3     6825.14     7518.22     97.65 o 
  -1   3   3       99.30      118.21      8.90 o 
   0   3   3      158.28      205.24     16.23 o 
   1   3   3      150.10      160.78     12.99 o 
   2   3   3      136.89      132.09     10.34 o 
   3   3   3       63.02       61.25     11.24 o 
   4   3   3     4188.62     4039.70     82.96 o 
   5   3   3     5651.35     5616.62     86.56 o 
   6   3   3       22.11       20.35      9.50 o 
   7   3   3     1905.43     1957.17     46.59 o 
   8   3   3      341.25      260.88     31.81 o 
   9   3   3     1083.00     1064.32     62.11 o 
  10   3   3      385.33      434.10     91.95 o 
  11   3   3        6.13      -22.10     22.10 o 
  12   3   3      463.49      510.58     52.00 o 
 -12   4   3        0.90       -3.38     25.64 o 
 -11   4   3        8.19        0.18     23.09 o 
 -10   4   3     1195.80     1227.38     60.72 o 
  -9   4   3      147.15      164.67     32.21 o 
  -8   4   3      717.29      696.82     43.74 o 
  -7   4   3     5002.28     4964.04     83.53 o 
  -6   4   3     1426.70     1483.90     37.20 o 
  -5   4   3       98.51      122.65     14.01 o 
  -4   4   3      683.53      799.50     47.64 o 
  -3   4   3      585.56      540.45     19.94 o 
  -2   4   3     8800.23     9002.70    117.20 o 
  -1   4   3      590.18      526.94     36.84 o 
   0   4   3       84.94      106.97     10.87 o 
   1   4   3     7011.50     6894.81     94.52 o 
   2   4   3      618.66      732.52     23.27 o 
   3   4   3     1096.72      991.01     27.57 o 
   4   4   3      195.53      235.18     15.08 o 
   5   4   3      172.61      210.38     20.34 o 
   6   4   3     1965.31     1874.24     43.52 o 
   7   4   3      383.10      363.57     34.38 o 
   8   4   3        7.06       -1.78     17.28 o 
   9   4   3      749.00      694.13     48.80 o 
  10   4   3        0.32      -14.86     20.07 o 
  11   4   3      137.78      131.92     33.18 o 
 -12   5   3       30.60      100.18     31.32 o 
 -11   5   3        4.29        4.47     27.32 o 
 -10   5   3        2.94        1.65     20.44 o 
  -9   5   3        1.29      -18.16     18.16 o 
  -8   5   3     1036.65     1046.64     52.74 o 
  -7   5   3       49.55       41.04     24.00 o 
  -6   5   3      918.97      974.86     50.95 o 
  -5   5   3     1863.34     1928.59     42.24 o 
  -4   5   3       52.25       42.64      9.04 o 
  -3   5   3      503.33      535.25     20.83 o 
  -2   5   3      171.00      191.18     13.93 o 
  -1   5   3       13.90       27.37      9.82 o 
   0   5   3     5924.91     6006.29     88.06 o 
   1   5   3        2.09        4.67      7.64 o 
   2   5   3      498.77      494.80     20.87 o 
   3   5   3     3625.22     3634.07     63.52 o 
   4   5   3       97.36      107.26     15.74 o 
   5   5   3       86.43       90.31     12.21 o 
   6   5   3        4.71       -3.93     14.47 o 
   7   5   3      778.94      709.31     45.63 o 
   8   5   3     1259.69     1220.12    108.93 o 
   9   5   3        8.98       34.38     21.27 o 
  10   5   3      544.99      530.86     49.79 o 
  11   5   3      176.41      219.02     49.69 o 
 -12   6   3      249.34      259.47     43.56 o 
 -11   6   3      773.81      779.18     58.70 o 
 -10   6   3       40.77       -2.76     20.76 o 
  -9   6   3      273.67      257.09     36.14 o 
  -8   6   3      753.50      762.53     84.54 o 
  -7   6   3      107.70       72.14     21.42 o 
  -6   6   3     1543.57     1454.56     57.62 o 
  -5   6   3     1283.96     1187.62     70.78 o 
  -4   6   3      201.82      245.73     19.34 o 
  -3   6   3      553.87      515.16     22.05 o 
  -2   6   3      193.96      200.97     15.55 o 
  -1   6   3     4488.07     4456.03     73.74 o 
   0   6   3      939.76      921.76     29.31 o 
   1   6   3     1246.34     1153.62     33.27 o 
   2   6   3     2585.56     2548.44     63.09 o 
   3   6   3      433.38      439.79     23.08 o 
   4   6   3      298.46      293.85     19.18 o 
   5   6   3     1604.80     1557.22     60.23 o 
   6   6   3      219.56      154.58     27.54 o 
   7   6   3      320.00      308.16     61.15 o 
   8   6   3       28.19       19.14     21.50 o 
   9   6   3       62.60       64.69     52.61 o 
  10   6   3       71.58       99.77     31.92 o 
  11   6   3        5.05       16.51     27.14 o 
 -11   7   3        1.33       -0.27     26.70 o 
 -10   7   3      232.86      255.05     41.54 o 
  -9   7   3      655.61      652.64     52.38 o 
  -8   7   3       51.84       42.61     22.45 o 
  -7   7   3      710.47      689.12    108.82 o 
  -6   7   3      479.42      426.84     37.36 o 
  -5   7   3     1025.50     1099.71     69.64 o 
  -4   7   3     1283.18     1265.94     35.92 o 
  -3   7   3       34.65       39.53     16.75 o 
  -2   7   3      515.80      519.98     24.49 o 
  -1   7   3      911.06      822.79     29.52 o 
   0   7   3      267.21      273.43     19.61 o 
   1   7   3     3201.94     3107.82     64.79 o 
   2   7   3     3086.12     3046.55     61.79 o 
   3   7   3        6.97        3.05     18.20 o 
   4   7   3        1.18      -14.20     14.20 o 
   5   7   3      325.97      316.34     34.96 o 
   6   7   3     1999.11     2011.37    153.73 o 
   7   7   3      172.00      142.51     30.27 o 
   8   7   3      222.32      222.48     41.26 o 
   9   7   3      571.78      528.31     51.67 o 
  10   7   3      178.06      187.04     38.95 o 
 -11   8   3        1.98       13.30     28.22 o 
 -10   8   3      176.14      193.44     44.85 o 
  -9   8   3       19.70       12.36     21.91 o 
  -8   8   3      749.52      785.47     71.94 o 
  -7   8   3      125.50      121.19     27.92 o 
  -6   8   3      104.64       77.48     24.49 o 
  -5   8   3     1180.57     1191.83     55.12 o 
  -4   8   3       79.81       82.14     27.04 o 
  -3   8   3      300.46      274.22     20.81 o 
  -2   8   3        3.59       -6.00     19.44 o 
  -1   8   3      421.16      399.22     24.43 o 
   0   8   3     1505.17     1462.69     61.64 o 
   1   8   3      392.93      440.87     29.46 o 
   2   8   3       93.87       99.29     24.01 o 
   3   8   3     4280.66     4385.58     82.36 o 
   4   8   3       67.91       82.34     23.60 o 
   5   8   3        8.44       13.76     20.89 o 
   6   8   3      248.01      300.25     56.26 o 
   7   8   3       65.50       73.88     31.19 o 
   8   8   3      523.32      516.56    112.47 o 
   9   8   3        1.33      -25.76     25.76 o 
 -10   9   3        0.27       -4.29     27.05 o 
  -9   9   3       64.65       71.90     30.66 o 
  -8   9   3       22.47       29.06     24.60 o 
  -7   9   3      155.44      177.34     32.82 o 
  -6   9   3     1377.00     1424.81    144.34 o 
  -5   9   3       32.87        5.37     18.61 o 
  -4   9   3      104.82      121.90     47.27 o 
  -3   9   3     1742.80     1774.89     66.55 o 
  -2   9   3       41.59       53.45     14.26 o 
  -1   9   3       55.04       59.72     15.11 o 
   0   9   3       80.69       67.40     17.45 o 
   1   9   3      201.37      223.15     22.55 o 
   2   9   3      863.62      847.64     47.62 o 
   3   9   3        3.44       -5.69     17.58 o 
   4   9   3      229.84      221.23     38.45 o 
   5   9   3      624.83      622.79     49.47 o 
   6   9   3       38.92       13.14     23.32 o 
   7   9   3      275.06      313.52    110.11 o 
   8   9   3        9.13       30.09     27.50 o 
  -9  10   3      140.22      147.01     36.28 o 
  -8  10   3       27.07        9.05     25.41 o 
  -7  10   3      122.02      123.56     37.55 o 
  -6  10   3       62.25       83.34     27.22 o 
  -5  10   3      269.26      301.13     37.75 o 
  -4  10   3       38.65       15.02     20.22 o 
  -3  10   3       45.56       26.29     21.36 o 
  -2  10   3      919.77      946.82     51.54 o 
  -1  10   3     1567.35     1438.16     47.38 o 
   0  10   3        1.08      -12.24     12.79 o 
   1  10   3     1286.41     1313.36     45.42 o 
   2  10   3       51.48       27.14     21.37 o 
   3  10   3      842.53      799.51     52.06 o 
   4  10   3      519.01      494.10     45.66 o 
   5  10   3        3.44      -14.67     21.07 o 
   6  10   3      486.14      516.96     51.00 o 
   7  10   3      105.17      115.02     52.38 o 
  -8  11   3      344.97      306.30     48.28 o 
  -7  11   3        0.59      -13.00     25.14 o 
  -6  11   3       15.94       19.04     24.91 o 
  -5  11   3      511.98      520.39     48.30 o 
  -4  11   3       13.98       12.59     21.73 o 
  -3  11   3       30.61       14.57     22.18 o 
  -2  11   3       13.47        2.47     19.00 o 
  -1  11   3       46.04       64.16     30.69 o 
   0  11   3      747.02      739.53     38.52 o 
   1  11   3       44.17       43.40     23.63 o 
   2  11   3       17.05       23.84     22.87 o 
   3  11   3      277.98      295.58     39.04 o 
   4  11   3        1.09       20.02     25.16 o 
   5  11   3        4.88       -7.02     23.89 o 
   6  11   3       49.58       -0.54     25.44 o 
  -6  12   3      184.73      192.67     68.80 o 
  -5  12   3        5.68        3.37     28.55 o 
  -4  12   3       88.87       50.41     25.51 o 
  -3  12   3     1222.02     1136.86     64.83 o 
  -2  12   3        0.76        4.34     20.97 o 
  -1  12   3      527.22      498.94    117.30 o 
   0  12   3      588.49      658.52     70.26 o 
   1  12   3      172.37      163.48     32.47 o 
   2  12   3      480.41      461.20    104.60 o 
   3  12   3       10.38       -5.20     23.70 o 
   4  12   3      354.92      267.71     42.42 o 
  -3  13   3       21.15       -3.64     24.86 o 
  -2  13   3      569.69      472.44     48.57 o 
  -1  13   3      446.58      363.88     63.63 o 
   0  13   3      102.92       38.33     41.37 o 
   1  13   3      116.86      122.53     47.78 o 
  -3 -13   4       91.85      102.07     49.46 o 
  -2 -13   4       70.38       20.68     36.20 o 
  -1 -13   4      578.70      499.01     73.63 o 
   0 -13   4      754.09      730.92     83.86 o 
   1 -13   4       92.05       91.06     45.86 o 
   2 -13   4      522.29      484.80     51.20 o 
   3 -13   4      442.13      492.27     51.72 o 
   4 -13   4      372.75      386.83     49.59 o 
  -6 -12   4        7.49      -12.03     26.97 o 
  -5 -12   4       20.81       47.42     28.94 o 
  -4 -12   4      400.53      333.60     66.16 o 
  -3 -12   4      153.48      184.90     34.90 o 
  -2 -12   4       44.09       12.82     37.55 o 
  -1 -12   4       97.54       69.47     42.60 o 
   0 -12   4     1462.74     1240.15     96.11 o 
   1 -12   4      902.33      917.16    139.62 o 
   2 -12   4       48.84       52.94     36.59 o 
   3 -12   4      169.00      165.27     41.48 o 
   4 -12   4      136.52      167.20     40.69 o 
   5 -12   4      172.54       81.26     31.47 o 
   6 -12   4       75.39       95.91     33.89 o 
  -7 -11   4      380.00      354.48     47.70 o 
  -6 -11   4      508.36      520.13    101.57 o 
  -5 -11   4     1451.54     1368.03    129.39 o 
  -4 -11   4        2.21       -2.83     20.70 o 
  -3 -11   4      218.03      207.52     33.34 o 
  -2 -11   4     1274.90     1409.94     64.17 o 
  -1 -11   4        7.48       27.55     19.19 o 
   0 -11   4       88.33      112.07     26.87 o 
   1 -11   4       61.43       37.03     23.20 o 
   2 -11   4      208.75      237.21     35.09 o 
   3 -11   4     1118.99     1015.58    111.23 o 
   4 -11   4       11.95       13.85     22.29 o 
   5 -11   4     1359.29     1397.06     71.09 o 
   6 -11   4       82.88      110.92     32.39 o 
   7 -11   4       37.80       49.35     28.21 o 
  -8 -10   4       94.79      130.63     35.21 o 
  -7 -10   4       18.40       24.98     25.48 o 
  -6 -10   4      129.26      123.98     34.90 o 
  -5 -10   4      292.32      281.60     38.63 o 
  -4 -10   4      729.72      746.95     52.02 o 
  -3 -10   4      487.40      426.16     40.49 o 
  -2 -10   4      473.76      473.53     43.39 o 
  -1 -10   4     3541.47     3706.87    108.68 o 
   0 -10   4       66.80       55.20     16.17 o 
   1 -10   4       16.46       31.46     19.59 o 
   2 -10   4        9.15        8.45     18.47 o 
   3 -10   4        0.16        2.23     35.19 o 
   4 -10   4     1438.05     1341.63     69.64 o 
   5 -10   4       40.15       28.25     23.27 o 
   6 -10   4        3.90       -4.95     21.10 o 
   7 -10   4     1096.59     1111.39     69.10 o 
   8 -10   4       14.85        1.66     24.57 o 
   9 -10   4        8.41       -5.42     28.06 o 
  -9  -9   4       51.11       30.37     45.19 o 
  -8  -9   4       72.15       66.32     28.60 o 
  -7  -9   4     1550.23     1651.13     76.54 o 
  -6  -9   4      125.76      151.51     39.12 o 
  -5  -9   4       42.76       26.75     21.01 o 
  -4  -9   4     2098.10     1986.49     73.80 o 
  -3  -9   4      781.20      857.28     58.12 o 
  -2  -9   4       23.32       16.31     12.54 o 
  -1  -9   4       64.47       70.08     15.15 o 
   0  -9   4       49.37       55.09     14.62 o 
   1  -9   4     2983.57     3020.48     65.04 o 
   2  -9   4       39.31       52.38     28.05 o 
   3  -9   4      211.22      234.99     32.71 o 
   4  -9   4      803.53      800.14     59.47 o 
   5  -9   4       18.02       41.13     22.60 o 
   6  -9   4      471.49      488.47     46.00 o 
   7  -9   4       66.77       82.17     29.41 o 
   8  -9   4      574.44      502.19     52.64 o 
   9  -9   4      140.93      231.66     41.60 o 
 -10  -8   4     1291.45     1364.30     80.49 o 
  -9  -8   4        6.90      -14.61     21.64 o 
  -8  -8   4      568.98      562.64     51.67 o 
  -7  -8   4        5.02      -12.91     19.70 o 
  -6  -8   4      809.47      914.28     55.58 o 
  -5  -8   4     1560.36     1545.54     65.66 o 
  -4  -8   4      557.80      609.44     56.26 o 
  -3  -8   4     2647.33     2468.66     76.17 o 
  -2  -8   4     2139.63     2329.82     64.10 o 
  -1  -8   4        3.37       -7.82      9.26 o 
   0  -8   4      367.39      377.85     23.32 o 
   1  -8   4      201.72      195.21     28.29 o 
   2  -8   4     6097.78     6157.64    131.87 o 
   3  -8   4      426.61      451.58     54.24 o 
   4  -8   4      231.54      251.96     32.06 o 
   5  -8   4     1295.19     1253.00     59.58 o 
   6  -8   4      597.52      705.17     50.08 o 
   7  -8   4      189.46      172.94     33.81 o 
   8  -8   4      180.61      107.95     30.96 o 
   9  -8   4       40.66       18.42     34.68 o 
  10  -8   4      414.16      494.58     77.45 o 
 -11  -7   4        4.78       21.62     28.52 o 
 -10  -7   4        4.49       -2.66     24.39 o 
  -9  -7   4     1323.20     1362.77     69.68 o 
  -8  -7   4      394.77      305.77     60.31 o 
  -7  -7   4      217.59      238.92     34.38 o 
  -6  -7   4      409.27      375.54     37.95 o 
  -5  -7   4       42.76       50.55     19.86 o 
  -4  -7   4     1850.69     1812.40     64.10 o 
  -3  -7   4     2343.50     2323.27     50.50 o 
  -2  -7   4      326.81      333.25     20.71 o 
  -1  -7   4     1761.14     1756.98     43.70 o 
   0  -7   4      334.62      331.16     20.22 o 
   1  -7   4        2.98       20.32      9.46 o 
   2  -7   4     1774.64     1769.70     49.63 o 
   3  -7   4       40.01       42.61     16.22 o 
   4  -7   4     1279.46     1331.69     55.52 o 
   5  -7   4     1534.88     1378.42    131.24 o 
   6  -7   4      188.62      151.61     27.08 o 
   7  -7   4      829.90      832.15     53.34 o 
   8  -7   4       19.68       12.92     19.93 o 
   9  -7   4      134.72      150.27     34.11 o 
  10  -7   4      298.47      267.46     43.21 o 
  11  -7   4        7.74      -16.91     26.83 o 
 -11  -6   4        3.07       26.91     28.57 o 
 -10  -6   4       64.77       40.30     25.80 o 
  -9  -6   4      178.87      182.93     35.07 o 
  -8  -6   4        5.69       16.53     20.18 o 
  -7  -6   4     3499.44     3432.64     99.72 o 
  -6  -6   4     2206.33     2096.91    164.35 o 
  -5  -6   4     1750.45     1591.60     83.35 o 
  -4  -6   4     2208.53     2133.79     65.93 o 
  -3  -6   4      503.78      468.77     34.74 o 
  -2  -6   4     2107.53     2209.94     46.42 o 
  -1  -6   4       95.69      116.71     16.43 o 
   0  -6   4     2979.56     3063.98     63.48 o 
   1  -6   4     7367.82     7324.61    104.87 o 
   2  -6   4      614.13      574.09     19.62 o 
   3  -6   4      306.00      319.66     27.97 o 
   4  -6   4     1326.14     1344.97     52.24 o 
   5  -6   4     2080.09     1904.74     65.39 o 
   6  -6   4      304.85      254.87     44.40 o 
   7  -6   4       11.76        9.16     19.25 o 
   8  -6   4      463.39      416.32     41.94 o 
   9  -6   4     2146.01     2184.10     85.55 o 
  10  -6   4        5.83      -16.34     22.62 o 
  11  -6   4      420.29      389.65     89.31 o 
 -12  -5   4       68.68       61.79     32.64 o 
 -11  -5   4      476.27      430.80     49.69 o 
 -10  -5   4      161.82      191.19     35.97 o 
  -9  -5   4      504.67      446.54     44.23 o 
  -8  -5   4       11.36       19.96     20.25 o 
  -7  -5   4      102.60      105.52     24.52 o 
  -6  -5   4     1016.36     1135.33     79.81 o 
  -5  -5   4     4011.96     4281.74    100.33 o 
  -4  -5   4      372.14      359.16     28.01 o 
  -3  -5   4     1564.76     1612.35     43.16 o 
  -2  -5   4      425.38      410.54     18.43 o 
  -1  -5   4      277.93      301.33     22.27 o 
   0  -5   4      113.46      132.24     12.59 o 
   1  -5   4        8.24        7.99      6.96 o 
   2  -5   4      912.78      802.05     45.70 o 
   3  -5   4     4285.54     4140.47     91.45 o 
   4  -5   4      229.27      220.70     24.04 o 
   5  -5   4     1369.02     1266.22     50.42 o 
   6  -5   4       18.29       28.72     22.76 o 
   7  -5   4      362.75      307.13     34.17 o 
   8  -5   4      222.47      230.37     40.24 o 
   9  -5   4        2.36       17.18     20.28 o 
  10  -5   4     1527.66     1696.21    109.94 o 
  11  -5   4      365.50      376.12     79.70 o 
  12  -5   4      216.66      252.38     46.09 o 
 -12  -4   4      109.56      114.96     68.46 o 
 -11  -4   4      108.52      157.85     33.41 o 
 -10  -4   4      114.97      117.37     28.29 o 
  -9  -4   4     1335.27     1378.10     64.09 o 
  -8  -4   4      516.65      499.71     40.81 o 
  -7  -4   4     2715.84     2584.49    114.44 o 
  -6  -4   4     1488.54     1443.16     54.20 o 
  -5  -4   4      328.34      297.40     26.45 o 
  -4  -4   4      873.91      840.89     37.03 o 
  -3  -4   4      751.22      680.70     21.63 o 
  -2  -4   4      579.68      722.45     20.81 o 
  -1  -4   4    19721.92    20066.84    235.78 o 
   0  -4   4     1759.36     1869.38     36.34 o 
   1  -4   4        2.78        7.72      5.20 o 
   2  -4   4      948.97      924.04     21.55 o 
   3  -4   4      598.87      631.83     30.92 o 
   4  -4   4     1458.70     1349.49     46.87 o 
   5  -4   4      111.50      105.20     28.33 o 
   6  -4   4      214.26      207.77     25.83 o 
   7  -4   4     5050.73     4864.27    196.67 o 
   8  -4   4        7.81       -7.09     17.94 o 
   9  -4   4      147.42      136.42     29.77 o 
  10  -4   4      187.30      193.64     34.36 o 
  11  -4   4      147.99      111.55     32.01 o 
  12  -4   4      357.43      358.85     52.27 o 
 -12  -3   4       62.14      105.13     31.97 o 
 -11  -3   4       65.16       24.82     27.20 o 
 -10  -3   4      696.22      592.51     47.81 o 
  -9  -3   4       61.57       39.85     31.76 o 
  -8  -3   4      410.56      386.08     35.49 o 
  -7  -3   4     5685.91     5542.05    121.25 o 
  -6  -3   4      170.93      135.33     26.02 o 
  -5  -3   4      290.89      299.83     25.00 o 
  -4  -3   4     4497.52     4131.48    135.68 o 
  -3  -3   4      782.07      741.86     18.60 o 
  -2  -3   4     1105.04     1148.62     24.89 o 
  -1  -3   4        8.33       -4.08      4.57 o 
   0  -3   4      631.79      597.06     17.26 o 
   1  -3   4     3364.91     2958.36     45.90 o 
   2  -3   4      181.38      204.01     16.53 o 
   3  -3   4      988.50     1059.44     23.42 o 
   4  -3   4     1619.83     1498.23     33.34 o 
   5  -3   4       56.95       87.69     22.10 o 
   6  -3   4     1342.01     1359.16     38.20 o 
   7  -3   4        8.36       10.52     15.19 o 
   8  -3   4     2710.21     2774.85     85.21 o 
   9  -3   4     2009.36     2060.34     76.58 o 
  10  -3   4      154.70      128.18     69.75 o 
  11  -3   4       24.70       73.67     30.23 o 
  12  -3   4      155.31      160.64     55.31 o 
 -13  -2   4       70.77       98.25     34.21 o 
 -12  -2   4       88.01       84.52     37.32 o 
 -11  -2   4      190.14      160.17     36.20 o 
 -10  -2   4     1182.90     1204.87    107.41 o 
  -9  -2   4      509.14      475.55     46.26 o 
  -8  -2   4      287.34      296.11     39.79 o 
  -7  -2   4        4.13        6.38      7.37 o 
  -6  -2   4     2412.72     2432.51     46.66 o 
  -5  -2   4      276.60      242.95     19.00 o 
  -4  -2   4       23.01       18.99      6.73 o 
  -3  -2   4    15494.69    16639.55    195.87 o 
  -1  -2   4     1353.46     1426.74     26.42 o 
   0  -2   4      222.06      204.05      9.66 o 
   1  -2   4      852.34      929.47     20.22 o 
   2  -2   4     7644.75     7458.36     95.14 o 
   3  -2   4     1333.55     1283.04     27.41 o 
   4  -2   4       37.86       36.81      8.68 o 
   5  -2   4     4069.60     4138.59     75.00 o 
   6  -2   4      775.26      847.65     28.70 o 
   7  -2   4      788.94      766.31     45.82 o 
   8  -2   4     1020.89      967.93     35.52 o 
   9  -2   4        6.05       28.25     20.76 o 
  10  -2   4     1121.33     1105.57     59.74 o 
  11  -2   4     1386.96     1457.78     94.76 o 
  12  -2   4        0.85      -24.84     35.86 o 
 -13  -1   4        5.91       -4.50     42.38 o 
 -12  -1   4     1660.91     1801.59    212.74 o 
 -11  -1   4      521.97      622.95     49.60 o 
 -10  -1   4      131.68      140.72     29.00 o 
  -9  -1   4     3910.49     4027.87    105.74 o 
  -8  -1   4     1307.08     1270.49     46.21 o 
  -7  -1   4     1137.72     1240.60     59.14 o 
  -6  -1   4     1494.26     1639.74     38.27 o 
  -5  -1   4      129.01      190.37     13.87 o 
  -4  -1   4     2086.24     2087.53     38.45 o 
  -3  -1   4     5982.95     5958.54     79.42 o 
  -2  -1   4      580.32      660.77     25.54 o 
  -1  -1   4    15491.11    15903.43    182.09 o 
   0  -1   4     3164.05     3291.32     45.38 o 
   1  -1   4     1101.87     1083.47     21.23 o 
   2  -1   4     3671.07     3449.90     75.80 o 
   3  -1   4     3250.21     3507.70     54.52 o 
   4  -1   4     2484.32     2225.14     43.00 o 
   5  -1   4      967.40      962.15     28.75 o 
   6  -1   4     1650.92     1805.65     43.30 o 
   7  -1   4     4772.89     4738.99     83.50 o 
   8  -1   4        0.54       -9.00     10.57 o 
   9  -1   4        4.75       21.00     16.25 o 
  10  -1   4      328.90      319.86     36.67 o 
  11  -1   4        4.43       12.14     33.95 o 
  12  -1   4      220.29      253.72     63.96 o 
 -13   0   4        9.59       58.01     44.40 o 
 -12   0   4     1453.87     1623.71    115.45 o 
 -11   0   4       13.28       21.76     30.52 o 
 -10   0   4       85.61      130.70     27.14 o 
  -9   0   4      697.62      700.75     32.25 o 
  -8   0   4      312.43      333.36     35.68 o 
  -7   0   4     1853.76     1839.38     44.31 o 
  -6   0   4      217.00      245.86     16.45 o 
  -5   0   4     3064.25     3388.86     58.04 o 
  -4   0   4      223.52      191.97     12.08 o 
  -3   0   4     1452.05     1420.90     28.22 o 
  -2   0   4     2743.35     2533.10     56.03 o 
  -1   0   4     2369.43     2247.28     27.49 o 
   0   0   4     2907.12     3078.60     34.97 o 
   1   0   4     1547.66     1565.51     32.58 o 
   2   0   4      219.35      211.84     10.45 o 
   3   0   4     1510.14     1468.63     30.80 o 
   4   0   4     1045.56      993.29     50.66 o 
   5   0   4     2455.97     2594.63     58.21 o 
   6   0   4      770.06      739.59     31.06 o 
   7   0   4      332.02      314.97     21.46 o 
   8   0   4      751.80      765.97     32.93 o 
   9   0   4     3093.65     3190.21     71.82 o 
  10   0   4      221.85      218.12     31.28 o 
  11   0   4        3.25       15.29     31.03 o 
 -13   1   4      289.06      416.49     74.87 o 
 -12   1   4       43.94       29.12     39.68 o 
 -11   1   4     1276.44     1355.15     62.05 o 
 -10   1   4     3675.78     3767.87     80.36 o 
  -9   1   4       38.07       24.91     13.04 o 
  -8   1   4      217.82      213.69     19.80 o 
  -7   1   4       59.05       47.81     12.87 o 
  -6   1   4     1857.27     1948.77     74.16 o 
  -5   1   4    12001.45    11975.89    153.21 o 
  -4   1   4     4636.56     4874.58     71.64 o 
  -3   1   4      493.18      465.86     18.82 o 
  -2   1   4      737.45      709.41     17.77 o 
  -1   1   4     5055.89     5063.57     72.92 o 
   0   1   4       54.07       65.55      8.45 o 
   1   1   4       55.53       55.95      5.82 o 
   3   1   4     4175.77     4027.13     68.73 o 
   4   1   4        9.33        3.14      7.66 o 
   5   1   4     6888.85     6840.08    117.19 o 
   6   1   4       42.60       42.63     11.42 o 
   7   1   4      602.05      567.37     28.91 o 
   8   1   4       14.12       14.78     12.10 o 
   9   1   4       79.28       94.90     17.79 o 
  10   1   4      208.88      198.74     30.82 o 
  11   1   4       17.88       11.96     23.03 o 
  12   1   4        0.33      -14.73     37.21 o 
 -13   2   4       74.86       42.72     46.99 o 
 -12   2   4       10.59       78.02     42.94 o 
 -11   2   4      210.34      213.68     32.81 o 
 -10   2   4      376.64      385.18     27.76 o 
  -9   2   4     2544.42     2538.87     60.51 o 
  -8   2   4      637.46      656.88     45.80 o 
  -7   2   4     1509.04     1534.53     80.77 o 
  -6   2   4       46.50       53.03     13.49 o 
  -5   2   4      425.56      430.00     22.28 o 
  -4   2   4     4195.65     4228.97     65.40 o 
  -3   2   4      892.63      846.56     37.35 o 
  -2   2   4      188.95      271.66     28.55 o 
  -1   2   4      120.11       98.03      9.14 o 
   0   2   4     4313.61     4250.30     58.14 o 
   1   2   4       59.85       76.84      7.29 o 
   2   2   4      545.87      621.06     18.65 o 
   3   2   4     1506.38     1708.33     35.33 o 
   4   2   4     1916.40     1758.47     38.62 o 
   5   2   4     1033.73     1043.51     30.46 o 
   6   2   4       72.36       46.96     14.55 o 
   7   2   4     3365.43     3260.64    118.43 o 
   8   2   4       55.58       42.34     15.06 o 
   9   2   4      395.65      370.54     44.07 o 
  10   2   4      184.21      218.44     33.86 o 
  11   2   4        9.10       10.22     22.93 o 
  12   2   4      733.26      758.79     88.02 o 
 -13   3   4      244.46      247.31     62.05 o 
 -12   3   4     1204.28     1198.44    101.17 o 
 -11   3   4        0.27       11.89     21.13 o 
 -10   3   4      983.20      981.20     53.03 o 
  -9   3   4      192.58      231.01     30.23 o 
  -8   3   4      231.62      262.80     21.02 o 
  -7   3   4     4008.97     4007.23     73.02 o 
  -6   3   4      782.26      758.82     26.87 o 
  -5   3   4       23.52       33.40      8.74 o 
  -4   3   4     7325.22     7978.79    108.91 o 
  -3   3   4      154.66      157.66     11.66 o 
  -2   3   4    11694.43    12686.93    154.81 o 
  -1   3   4     1235.58     1298.88     52.82 o 
   0   3   4      699.99      605.82     17.83 o 
   1   3   4     5190.80     4904.17     70.03 o 
   2   3   4      516.68      551.06     19.09 o 
   3   3   4     1408.12     1547.61     35.05 o 
   4   3   4      673.93      589.26     21.92 o 
   5   3   4      154.18      159.22     14.35 o 
   6   3   4      573.03      620.86     26.03 o 
   7   3   4       88.09       68.04     16.75 o 
   8   3   4      542.50      514.47     40.49 o 
   9   3   4      124.33      170.99     43.84 o 
  10   3   4       37.11       18.24     22.63 o 
  11   3   4       27.64      -10.67     49.57 o 
  12   3   4       15.52        2.15     26.26 o 
 -12   4   4      131.39      112.71     32.30 o 
 -11   4   4      161.91      183.48     37.43 o 
 -10   4   4      418.85      489.41     45.36 o 
  -9   4   4       37.92       52.11     21.74 o 
  -8   4   4      459.96      454.94     55.25 o 
  -7   4   4      221.79      230.50     23.62 o 
  -6   4   4      289.30      319.67     30.91 o 
  -5   4   4     2022.57     1969.09     42.98 o 
  -4   4   4        9.50       13.53      9.79 o 
  -3   4   4     1711.88     1607.17     35.82 o 
  -2   4   4     8331.40     8498.17    113.05 o 
  -1   4   4      163.84      172.56     12.31 o 
   0   4   4       73.40       77.49     12.38 o 
   1   4   4     1598.03     1765.31     37.00 o 
   2   4   4      566.40      486.06     20.23 o 
   3   4   4     4791.29     4724.90     74.78 o 
   4   4   4      101.20      115.11     12.98 o 
   5   4   4     3622.08     3646.14     66.12 o 
   6   4   4     1473.91     1544.72     40.65 o 
   7   4   4     1011.09      891.81     47.52 o 
   8   4   4       14.99      -15.50     15.50 o 
   9   4   4      152.52      163.89     51.99 o 
  10   4   4      835.34      832.11     58.85 o 
  11   4   4      229.07      201.57    103.08 o 
 -12   5   4      318.20      280.74     42.98 o 
 -11   5   4      244.79      213.05     37.01 o 
 -10   5   4       28.49       19.12     35.35 o 
  -9   5   4     1871.08     1886.13     73.64 o 
  -8   5   4     1328.71     1493.65     61.49 o 
  -7   5   4     1008.10     1053.04     49.90 o 
  -6   5   4       28.50       30.16     11.22 o 
  -5   5   4      113.18      116.53     13.11 o 
  -4   5   4     2244.46     2095.68     44.61 o 
  -3   5   4     2084.09     2045.86     43.29 o 
  -2   5   4        2.31        0.62      6.80 o 
  -1   5   4     5922.96     5518.98     83.06 o 
   0   5   4     3682.13     3678.64     62.31 o 
   1   5   4       97.02       58.40     10.48 o 
   2   5   4       17.36        7.00      8.11 o 
   3   5   4      541.66      458.02     29.19 o 
   4   5   4     4481.32     4521.16     76.81 o 
   5   5   4      828.27      751.71     28.24 o 
   6   5   4      245.92      246.67     43.34 o 
   7   5   4      610.14      696.61     45.75 o 
   8   5   4       27.59       51.24     22.88 o 
   9   5   4        1.87      -18.94     18.94 o 
  10   5   4        8.59       14.22     23.52 o 
  11   5   4      352.73      370.46    103.76 o 
 -12   6   4      106.03      188.61     39.85 o 
 -11   6   4       98.42       57.90     28.24 o 
 -10   6   4      325.81      403.79     44.31 o 
  -9   6   4      180.74      204.45     34.16 o 
  -8   6   4       80.00       56.22     26.70 o 
  -7   6   4     1823.12     1871.16     69.27 o 
  -6   6   4        0.50       -8.00     16.75 o 
  -5   6   4      981.99      947.88     30.68 o 
  -4   6   4      250.77      261.95     28.61 o 
  -3   6   4      170.55      164.17     19.25 o 
  -2   6   4      857.95      783.25     39.73 o 
  -1   6   4       37.40       15.65      8.54 o 
   0   6   4        9.87       22.42      8.99 o 
   1   6   4     6243.08     6214.68     95.76 o 
   2   6   4      235.40      253.98     18.56 o 
   3   6   4     1055.71     1019.25     32.77 o 
   4   6   4      315.09      382.27     31.44 o 
   5   6   4     1591.91     1429.62    138.77 o 
   6   6   4      522.26      497.92     56.43 o 
   7   6   4      437.62      421.40     40.23 o 
   8   6   4      303.17      286.45     38.47 o 
   9   6   4      914.64      905.74     59.28 o 
  10   6   4       59.70       17.03     27.58 o 
 -11   7   4      707.78      695.72     58.82 o 
 -10   7   4      346.70      328.58     97.01 o 
  -9   7   4       89.96      109.39     29.87 o 
  -8   7   4      228.85      230.37     34.71 o 
  -7   7   4        1.37      -14.56     18.09 o 
  -6   7   4      365.89      343.67     56.83 o 
  -5   7   4     1938.99     2004.36     67.65 o 
  -4   7   4      112.26      113.40     14.76 o 
  -3   7   4      697.11      667.72     27.80 o 
  -2   7   4     1045.86     1027.91     33.34 o 
  -1   7   4      948.14      925.85     31.80 o 
   0   7   4      605.87      663.27     29.01 o 
   1   7   4       47.28       26.47     11.32 o 
   2   7   4      690.17      750.94     30.51 o 
   3   7   4     1987.83     1925.86     48.97 o 
   4   7   4        3.77        4.92     17.38 o 
   5   7   4      109.38      149.51     27.02 o 
   6   7   4      528.36      634.75     46.83 o 
   7   7   4      165.70      187.58     32.45 o 
   8   7   4       86.06       95.76     30.01 o 
   9   7   4      150.19      212.70     38.84 o 
  10   7   4      334.52      268.25     81.39 o 
 -11   8   4      184.56      177.84     54.41 o 
 -10   8   4       12.75       22.10     28.46 o 
  -9   8   4      334.91      363.06    108.59 o 
  -8   8   4      380.59      415.21     43.66 o 
  -7   8   4      655.61      654.46     55.53 o 
  -6   8   4       11.14       11.57     17.76 o 
  -5   8   4       35.01       50.36     20.20 o 
  -4   8   4     1582.70     1522.80     59.52 o 
  -3   8   4      165.50      179.89     56.83 o 
  -2   8   4      147.59      156.05     17.64 o 
  -1   8   4     1330.72     1269.08     76.30 o 
   0   8   4      154.47      148.95     18.29 o 
   1   8   4       34.39       37.59     13.21 o 
   2   8   4      136.28      158.42     19.14 o 
   3   8   4      177.57      169.46     22.46 o 
   4   8   4     1304.28     1452.41     63.22 o 
   6   8   4       26.73       11.92     21.26 o 
   7   8   4      571.43      529.35     49.07 o 
   8   8   4      247.76      253.18     74.76 o 
   9   8   4      633.28      639.65     57.54 o 
 -10   9   4      256.86      220.85     41.36 o 
  -9   9   4       65.90       55.17     30.28 o 
  -8   9   4      227.89      197.03     42.55 o 
  -7   9   4      774.75      733.03     53.45 o 
  -6   9   4      408.71      387.72     40.38 o 
  -5   9   4      138.66       98.81     38.22 o 
  -4   9   4      543.83      605.80     43.23 o 
  -3   9   4       65.10       74.50     21.61 o 
  -2   9   4      442.25      503.78     29.00 o 
  -1   9   4      153.13      154.79     20.32 o 
   0   9   4      125.93      136.79     19.80 o 
   1   9   4     3008.31     2973.17     67.80 o 
   2   9   4       80.61       75.60     17.35 o 
   3   9   4       34.90        7.16     19.78 o 
   4   9   4      291.70      332.02     38.03 o 
   5   9   4       27.34       18.13     22.99 o 
   6   9   4      216.90      227.11     66.44 o 
   7   9   4       69.01       67.15     30.45 o 
   8   9   4       46.31       -6.55     26.15 o 
  -9  10   4      357.36      285.33     45.73 o 
  -8  10   4      168.09      138.67     40.19 o 
  -7  10   4       32.31       52.14     27.25 o 
  -6  10   4      455.03      407.09     47.10 o 
  -5  10   4     1291.59     1215.73     73.01 o 
  -4  10   4       83.17       74.76     25.17 o 
  -3  10   4      755.19      798.79     49.45 o 
  -2  10   4      683.63      658.57     44.53 o 
  -1  10   4      141.84      156.24     22.06 o 
   0  10   4      204.10      207.65     23.82 o 
   1  10   4       76.87       77.40     18.40 o 
   2  10   4     1760.27     1730.37    118.88 o 
   3  10   4       49.24       61.53     25.07 o 
   4  10   4       26.80       40.59     24.17 o 
   5  10   4      341.19      284.16     40.39 o 
   6  10   4        2.69       -9.85     26.02 o 
   7  10   4      955.00      925.90     66.77 o 
  -7  11   4       70.23       90.85     32.44 o 
  -6  11   4      236.97      293.34     41.47 o 
  -5  11   4        3.19       24.02     23.62 o 
  -4  11   4      475.82      558.87     46.88 o 
  -3  11   4      354.87      316.00     39.51 o 
  -2  11   4      165.65      196.38     31.87 o 
  -1  11   4     1634.29     1733.21     69.80 o 
   0  11   4      207.99      208.55     25.16 o 
   1  11   4      456.56      469.60     42.84 o 
   2  11   4       34.93       32.25     23.01 o 
   3  11   4      247.93      306.90     40.50 o 
   4  11   4      321.23      354.54     63.57 o 
   5  11   4      221.64      330.37     45.30 o 
   6  11   4       36.57       19.97     40.81 o 
  -6  12   4        7.35       24.74     27.25 o 
  -5  12   4       11.39       29.65     26.00 o 
  -4  12   4      159.83      117.11     56.09 o 
  -3  12   4        2.03        5.47     22.68 o 
  -2  12   4     1100.91      957.77     80.94 o 
  -1  12   4        0.57      -18.21     20.63 o 
   0  12   4      502.78      418.29     61.94 o 
   1  12   4      428.51      506.96     47.54 o 
   2  12   4       91.54       96.25     30.44 o 
   3  12   4       15.46       14.76     25.52 o 
   4  12   4       14.99       -6.30     25.52 o 
  -2  13   4      526.21      551.52     52.37 o 
  -1  13   4      502.19      500.58     70.15 o 
   0  13   4      120.65       92.07     48.34 o 
  -3 -13   5      358.57      416.16     74.98 o 
  -2 -13   5       81.06       40.13     43.39 o 
  -1 -13   5      129.56      161.65     53.51 o 
   0 -13   5      321.89      444.48     72.96 o 
   1 -13   5     1153.01     1212.27    104.10 o 
   2 -13   5        2.48       14.66     24.23 o 
   3 -13   5      342.44      386.33     48.80 o 
  -6 -12   5      315.78      329.71     65.20 o 
  -5 -12   5        1.20       13.04     35.52 o 
  -4 -12   5       15.77       28.78     26.39 o 
  -3 -12   5     1291.23     1327.46     69.52 o 
  -2 -12   5       24.98      113.65     46.43 o 
  -1 -12   5      319.55      392.89     64.08 o 
   0 -12   5      565.93      673.70     75.88 o 
   1 -12   5      526.85      634.37     51.71 o 
   2 -12   5       37.71       31.31     24.12 o 
   3 -12   5      133.99       81.29     30.27 o 
   4 -12   5       23.27       24.76     29.56 o 
   5 -12   5     1137.33     1149.43    103.42 o 
   6 -12   5       40.23       20.82     29.48 o 
  -7 -11   5      190.12      165.50     37.56 o 
  -6 -11   5     1023.40      966.00     65.60 o 
  -5 -11   5       44.84       51.43     27.02 o 
  -4 -11   5        2.04        1.33     21.06 o 
  -3 -11   5      147.77      170.21     33.44 o 
  -2 -11   5      763.55      763.10     51.55 o 
  -1 -11   5     3792.67     3405.35    148.72 o 
   0 -11   5      188.55      167.04     30.18 o 
   1 -11   5        5.95      -17.41     17.41 o 
   2 -11   5      632.22      623.75     48.52 o 
   3 -11   5       12.87       33.21     23.12 o 
   4 -11   5      255.98      263.09     39.30 o 
   5 -11   5      290.58      287.84     52.16 o 
   6 -11   5     1033.14      993.36     67.93 o 
   7 -11   5      498.43      499.56     54.69 o 
  -8 -10   5      958.26     1031.14    116.24 o 
  -7 -10   5      115.35      128.24     43.62 o 
  -6 -10   5       34.92       54.46     25.85 o 
  -5 -10   5      278.63      268.38     37.78 o 
  -4 -10   5      712.67      782.67    114.16 o 
  -3 -10   5        1.54       12.27     19.37 o 
  -2 -10   5      270.14      289.57     34.01 o 
  -1 -10   5      668.18      627.25     33.70 o 
   0 -10   5      888.34      988.45     63.46 o 
   1 -10   5        4.86      -12.05     15.85 o 
   2 -10   5       23.37       19.75     18.93 o 
   3 -10   5     2709.59     2636.64    107.30 o 
   4 -10   5       25.41       27.36     21.95 o 
   5 -10   5      602.73      705.41     60.48 o 
   6 -10   5      357.67      377.80     45.10 o 
   7 -10   5       18.61       -3.35     23.45 o 
   8 -10   5      312.61      300.67     45.65 o 
  -9  -9   5       10.18       -5.14     28.19 o 
  -8  -9   5      843.14      832.91     61.85 o 
  -7  -9   5      546.23      469.55     89.59 o 
  -6  -9   5      244.61      189.94     55.81 o 
  -5  -9   5      159.56      215.35     33.05 o 
  -4  -9   5       12.11       32.30     28.16 o 
  -3  -9   5     4623.47     4604.74    149.90 o 
  -2  -9   5      585.26      604.16     30.57 o 
  -1  -9   5      313.45      328.20     25.11 o 
   0  -9   5     1153.66     1166.88     40.32 o 
   1  -9   5        5.92       -1.71     16.48 o 
   2  -9   5     1184.89     1154.12     77.73 o 
   3  -9   5        8.59       15.23     19.39 o 
   4  -9   5      691.58      748.36     49.83 o 
   5  -9   5      978.15      954.51     59.30 o 
   6  -9   5       10.89      -14.35     20.47 o 
   7  -9   5      258.13      180.86     34.57 o 
   8  -9   5      996.09      997.42     67.47 o 
   9  -9   5       71.70       55.75     31.64 o 
 -10  -8   5      227.02      178.99     39.88 o 
  -9  -8   5      497.72      498.78     52.72 o 
  -8  -8   5      542.64      506.29     49.96 o 
  -7  -8   5       25.81       18.26     22.26 o 
  -6  -8   5      680.34      656.35     79.31 o 
  -5  -8   5      233.05      260.68     82.46 o 
  -4  -8   5        2.85       -2.82     16.18 o 
  -3  -8   5     1636.38     1718.49     63.19 o 
  -2  -8   5      436.34      461.22     25.38 o 
  -1  -8   5      485.93      457.32     25.64 o 
   0  -8   5      133.56      146.54     34.46 o 
   1  -8   5     2395.40     2482.55     55.09 o 
   2  -8   5      296.12      274.25     30.46 o 
   3  -8   5     3119.32     2948.60     86.45 o 
   4  -8   5       37.89       24.08     19.38 o 
   5  -8   5       77.10       45.21     46.76 o 
   6  -8   5      297.96      296.27     38.21 o 
   7  -8   5     1149.45     1039.25     88.69 o 
   8  -8   5       28.63       26.41     50.87 o 
   9  -8   5      611.80      689.10     59.89 o 
  10  -8   5      169.70       93.57     35.56 o 
 -11  -7   5        8.64      -26.09     35.13 o 
 -10  -7   5      516.49      535.50     64.75 o 
  -9  -7   5       72.91       75.77     59.58 o 
  -8  -7   5       23.44       32.60     22.39 o 
  -7  -7   5      440.34      410.42     78.13 o 
  -6  -7   5      203.09      177.87     30.06 o 
  -5  -7   5     7237.79     7149.58    151.75 o 
  -4  -7   5     1440.29     1499.77     91.84 o 
  -3  -7   5      120.31      124.43     13.86 o 
  -2  -7   5       23.24       11.86      9.47 o 
  -1  -7   5      300.02      320.72     20.54 o 
   0  -7   5     2155.40     2127.57     94.65 o 
   1  -7   5      281.40      302.66     18.66 o 
   2  -7   5       24.60       16.17     14.04 o 
   3  -7   5     1153.81     1051.46     60.25 o 
   4  -7   5      148.80      106.94     41.42 o 
   5  -7   5      957.52      941.73     50.66 o 
   6  -7   5      553.98      572.99     44.82 o 
   7  -7   5       66.35       41.64     24.52 o 
   8  -7   5      515.39      537.57     66.89 o 
   9  -7   5      236.46      161.66     34.76 o 
  10  -7   5      103.04      100.68     32.11 o 
  11  -7   5      610.41      522.25     78.07 o 
 -11  -6   5      590.49      591.92     57.66 o 
 -10  -6   5      236.07      181.26     36.75 o 
  -9  -6   5      349.83      298.95     39.39 o 
  -8  -6   5      634.82      584.19     47.53 o 
  -7  -6   5       55.44       69.91     29.34 o 
  -6  -6   5       24.35       -0.15     20.07 o 
  -5  -6   5     4157.15     3843.96     98.20 o 
  -4  -6   5     1158.38     1108.60     72.51 o 
  -3  -6   5      840.48      857.92     36.67 o 
  -2  -6   5       10.87        6.58      8.08 o 
  -1  -6   5     1022.09     1202.35     33.54 o 
   0  -6   5     2499.21     2373.01     48.96 o 
   1  -6   5     1180.05     1308.92     33.57 o 
   2  -6   5      455.10      449.01     17.91 o 
   3  -6   5       65.96      120.46     19.54 o 
   4  -6   5      853.76      800.48     42.89 o 
   5  -6   5     4814.02     4625.90    111.46 o 
   6  -6   5      353.10      374.80     36.69 o 
   7  -6   5        2.12       15.39     20.02 o 
   8  -6   5      341.32      392.52     42.27 o 
   9  -6   5        5.51       -2.31     43.62 o 
  10  -6   5      246.10      238.96     40.75 o 
  11  -6   5      188.31      222.56     42.83 o 
 -12  -5   5        4.86       21.53     30.09 o 
 -11  -5   5       10.23       -4.45     26.07 o 
 -10  -5   5      130.28      109.62     29.62 o 
  -9  -5   5     1056.98      998.93    104.83 o 
  -8  -5   5       19.13       -0.57     18.02 o 
  -7  -5   5     2568.34     2364.87     78.03 o 
  -6  -5   5     4719.08     4680.06    111.30 o 
  -5  -5   5      146.18      116.31     20.38 o 
  -4  -5   5     1079.54     1083.96     43.84 o 
  -3  -5   5     1577.17     1510.76     49.86 o 
  -2  -5   5     7364.97     7354.79    103.52 o 
  -1  -5   5     1734.28     1710.18     38.53 o 
   0  -5   5     1133.00     1190.29     30.92 o 
   1  -5   5      324.32      332.91     16.23 o 
   2  -5   5     1098.35     1016.75     25.38 o 
   3  -5   5      940.52     1002.31     81.44 o 
   4  -5   5       64.77       63.29     16.00 o 
   5  -5   5      154.14      129.60     22.09 o 
   6  -5   5     2084.95     2064.38     85.83 o 
   7  -5   5     3101.99     3082.45     92.78 o 
   8  -5   5        8.89      -14.90     19.98 o 
   9  -5   5      494.51      447.09     63.23 o 
  10  -5   5       83.48      138.40     34.39 o 
  11  -5   5      117.01      170.62     38.16 o 
 -12  -4   5      411.32      487.65     72.39 o 
 -11  -4   5       21.75       18.18     25.67 o 
 -10  -4   5       23.58       42.73     24.20 o 
  -9  -4   5       27.42       41.72     22.72 o 
  -8  -4   5      689.85      579.94     43.19 o 
  -7  -4   5     3516.41     3580.71     95.27 o 
  -6  -4   5     1270.80     1216.44     50.58 o 
  -5  -4   5       91.15       58.95     38.50 o 
  -4  -4   5      860.35      826.84     36.56 o 
  -3  -4   5      659.49      740.59     21.78 o 
  -2  -4   5     1922.00     2038.46     39.63 o 
  -1  -4   5     3739.65     4224.20     65.28 o 
   0  -4   5     2506.91     2204.00     41.18 o 
   1  -4   5     2870.90     2810.00     47.67 o 
   2  -4   5       47.42       35.41      7.30 o 
   3  -4   5     3826.75     3725.97     57.71 o 
   4  -4   5     2656.74     2423.39     66.36 o 
   5  -4   5      377.27      375.55     39.01 o 
   6  -4   5     1325.70     1357.81     54.52 o 
   7  -4   5      132.30      106.06     22.75 o 
   8  -4   5     1756.20     1703.53     92.74 o 
   9  -4   5      338.19      275.82     44.97 o 
  10  -4   5      705.37      668.97     90.21 o 
  11  -4   5      605.21      611.19     55.68 o 
  12  -4   5       15.55        3.68     29.05 o 
 -12  -3   5       18.73        3.05     38.78 o 
 -11  -3   5      790.12      944.04     90.32 o 
 -10  -3   5       30.18       27.28     30.86 o 
  -9  -3   5      144.58      178.00     30.14 o 
  -8  -3   5     3581.98     3747.63    100.60 o 
  -7  -3   5       94.57       78.30     19.37 o 
  -6  -3   5     1987.59     1867.43    148.89 o 
  -5  -3   5      173.77      170.17     20.63 o 
  -4  -3   5      980.77     1143.23     35.34 o 
  -3  -3   5     9212.69     9417.38    120.94 o 
  -2  -3   5     4193.13     4292.66     75.04 o 
  -1  -3   5     2862.83     2929.59     47.45 o 
   0  -3   5      986.68      840.53     38.18 o 
   1  -3   5     5779.24     5928.81     80.67 o 
   2  -3   5     1360.45     1250.93     27.12 o 
   3  -3   5      732.80      720.21     20.61 o 
   4  -3   5     2389.03     2469.68     73.44 o 
   5  -3   5     4871.57     4923.78     81.20 o 
   6  -3   5      363.94      397.87     32.74 o 
   7  -3   5      437.66      434.40     35.82 o 
   8  -3   5      338.69      369.64     36.76 o 
   9  -3   5       18.10        7.34     19.88 o 
  10  -3   5      538.96      532.23     48.29 o 
  11  -3   5      124.86      157.86     35.06 o 
  12  -3   5       46.50       76.78     49.46 o 
 -13  -2   5        1.37        1.88     29.11 o 
 -12  -2   5      204.92      221.01     40.02 o 
 -11  -2   5        6.87       23.32     22.89 o 
 -10  -2   5       95.40      110.78     27.21 o 
  -9  -2   5     3217.85     3215.56     94.94 o 
  -8  -2   5      775.17      732.62     44.26 o 
  -7  -2   5      106.51      135.78     19.03 o 
  -6  -2   5      628.67      647.60     22.71 o 
  -5  -2   5        4.79        7.03      9.39 o 
  -4  -2   5      313.81      290.31     20.92 o 
  -3  -2   5     2147.37     2503.54     42.35 o 
  -2  -2   5       12.84       17.61      6.24 o 
   0  -2   5     2468.29     2630.40     41.47 o 
   1  -2   5     1313.84     1478.96     28.47 o 
   2  -2   5     5033.09     4751.93     77.76 o 
   3  -2   5      918.42      813.71     22.26 o 
   4  -2   5     1379.24     1357.46     32.38 o 
   5  -2   5        0.74        0.73      7.63 o 
   6  -2   5     1313.70     1283.38     36.14 o 
   7  -2   5      786.64      756.99     38.82 o 
   8  -2   5      107.72       98.25     16.95 o 
   9  -2   5      240.18      239.58     53.90 o 
  10  -2   5      636.69      673.89     50.44 o 
  11  -2   5       74.43       59.06     27.84 o 
  12  -2   5       31.57       28.67     43.28 o 
 -13  -1   5      487.11      514.97     81.84 o 
 -12  -1   5     1286.98     1316.68     70.91 o 
 -11  -1   5       35.55       41.20     33.95 o 
 -10  -1   5      532.88      495.45     43.17 o 
  -9  -1   5        2.60        6.85     18.89 o 
  -8  -1   5     2317.48     2391.62     57.92 o 
  -7  -1   5     1490.55     1467.14     38.70 o 
  -6  -1   5     1582.47     1535.33     79.98 o 
  -5  -1   5     4403.67     4337.07    127.07 o 
  -4  -1   5     5180.58     5317.89     76.79 o 
  -3  -1   5     1806.98     1861.99     34.55 o 
  -2  -1   5      265.87      209.26     15.20 o 
  -1  -1   5       49.66       50.37      5.88 o 
   0  -1   5     1892.28     2011.79     32.27 o 
   1  -1   5     2511.55     2671.87     41.33 o 
   2  -1   5      494.99      529.10     16.55 o 
   3  -1   5     4678.37     4783.45     70.24 o 
   4  -1   5     2492.75     2285.29     44.78 o 
   5  -1   5        7.86        9.10      7.77 o 
   6  -1   5      619.63      589.82     33.07 o 
   7  -1   5       28.03       26.63     16.08 o 
   8  -1   5     1091.37     1079.56     41.80 o 
   9  -1   5      152.53      169.72     30.66 o 
  10  -1   5        1.98       -0.55     20.62 o 
  11  -1   5       30.26       25.63     36.53 o 
  12  -1   5      140.60      197.51     55.53 o 
 -13   0   5       33.60       30.13     45.42 o 
 -12   0   5      357.10      338.97     42.30 o 
 -11   0   5     2840.94     3062.58     98.01 o 
 -10   0   5     3395.48     3583.41    101.39 o 
  -9   0   5       29.35       48.92     14.79 o 
  -8   0   5      598.61      544.25     45.08 o 
  -7   0   5       63.02      100.57     14.59 o 
  -6   0   5     4371.01     4353.06     78.68 o 
  -5   0   5     2135.34     2251.89     45.11 o 
  -4   0   5      441.49      421.97     20.07 o 
  -2   0   5      338.29      333.58     12.03 o 
   0   0   5     5543.33     5651.43     60.59 o 
   1   0   5       13.59       27.00      6.12 o 
   2   0   5     7243.03     6649.65     87.51 o 
   3   0   5      281.10      273.29     22.42 o 
   4   0   5     1439.09     1483.25     36.90 o 
   5   0   5     3268.24     3117.21     58.24 o 
   6   0   5        8.21        9.25     11.61 o 
   7   0   5       21.28        3.84     11.11 o 
   8   0   5      647.28      649.38     57.06 o 
   9   0   5       17.57        8.46     13.92 o 
  10   0   5      235.47      273.47    106.85 o 
  11   0   5       47.91      108.48     45.64 o 
  12   0   5       32.87       50.02     45.86 o 
 -13   1   5        1.84      -37.55     37.55 o 
 -12   1   5      100.70       18.77     38.11 o 
 -11   1   5       55.94      106.92     26.54 o 
 -10   1   5      177.01      212.41     23.90 o 
  -9   1   5      799.38      807.21     38.27 o 
  -8   1   5       37.86       42.32     12.89 o 
  -7   1   5     1868.84     1861.25     45.56 o 
  -6   1   5     9627.32     9509.83    131.09 o 
  -5   1   5       27.40       28.14      9.40 o 
  -4   1   5     8171.74     8519.66    112.72 o 
  -3   1   5      139.85      157.72     13.91 o 
  -2   1   5     2396.03     2449.18     38.83 o 
  -1   1   5     8857.31     8932.23    124.90 o 
   0   1   5      131.95      155.46     17.54 o 
   1   1   5     1011.48     1016.19     21.39 o 
   2   1   5    10192.88     9967.25    124.34 o 
   3   1   5      309.01      341.37     15.88 o 
   4   1   5      167.97      211.51     15.03 o 
   5   1   5      224.54      181.42     23.82 o 
   6   1   5     2426.94     2264.15     50.46 o 
   7   1   5     2585.40     2633.73     71.28 o 
   8   1   5       12.23        3.72     12.94 o 
   9   1   5       44.73       56.23     16.40 o 
  10   1   5      275.06      339.70     38.21 o 
  11   1   5       47.13       47.10     36.65 o 
  12   1   5        1.84      -33.27     33.27 o 
 -13   2   5      355.21      461.35     75.99 o 
 -11   2   5       62.66       50.12     24.03 o 
 -10   2   5      224.86      217.29     26.79 o 
  -9   2   5      547.54      564.80     30.92 o 
  -8   2   5      919.72      967.17     35.26 o 
  -7   2   5     3056.65     3012.87     61.17 o 
  -6   2   5      799.29      862.48     28.60 o 
  -5   2   5     1725.28     1698.28     49.04 o 
  -4   2   5     4962.17     5035.53     75.64 o 
  -3   2   5     3304.30     3528.73     55.43 o 
  -2   2   5      828.67      903.54     21.55 o 
  -1   2   5     3155.30     3733.12     53.41 o 
   0   2   5     6915.24     6326.95    109.42 o 
   1   2   5     5730.08     5938.18     79.76 o 
   2   2   5     3341.25     3473.29     54.75 o 
   3   2   5     8516.27     8335.37    112.00 o 
   4   2   5     1114.19     1126.83     30.97 o 
   5   2   5      268.04      283.75     26.92 o 
   6   2   5        1.36        8.22      9.23 o 
   7   2   5        7.40        3.35     10.89 o 
   8   2   5     1583.68     1673.86     47.95 o 
   9   2   5        2.05       27.89     20.86 o 
  10   2   5        1.33       -0.36     21.08 o 
  11   2   5      935.31     1038.74     62.84 o 
  12   2   5      118.37       46.09     46.43 o 
 -13   3   5       51.61       55.31     46.31 o 
 -12   3   5      153.48       79.25     46.31 o 
 -11   3   5      413.01      415.39     49.07 o 
 -10   3   5      260.16      229.54     32.81 o 
  -9   3   5      211.38      199.15     21.37 o 
  -8   3   5      454.46      440.26     25.89 o 
  -7   3   5       38.85       34.63     11.50 o 
  -6   3   5     2494.84     2472.80     53.96 o 
  -5   3   5        0.30       17.36      8.13 o 
  -4   3   5      353.06      471.21     20.00 o 
  -3   3   5     6042.04     5651.14     83.68 o 
  -2   3   5     2956.68     3209.46     51.84 o 
  -1   3   5       92.61       79.34      9.53 o 
   0   3   5      715.85      617.02     18.44 o 
   1   3   5       64.55       71.52     13.31 o 
   2   3   5     6167.10     5673.75     81.99 o 
   3   3   5      554.11      488.67     20.45 o 
   4   3   5      192.45      206.18     15.54 o 
   5   3   5     4505.00     4628.32     78.26 o 
   6   3   5        0.48        3.13     13.46 o 
   7   3   5        1.19        4.77     11.23 o 
   8   3   5      585.42      566.76     42.48 o 
   9   3   5      271.56      312.17     39.29 o 
  10   3   5      954.05      968.81     58.41 o 
  11   3   5      122.10      144.49     34.38 o 
 -12   4   5      371.70      362.11    111.96 o 
 -11   4   5       52.66       11.85     23.46 o 
 -10   4   5       93.21       52.47     38.90 o 
  -9   4   5     2228.50     2275.12    194.87 o 
  -8   4   5      197.29      213.22     28.45 o 
  -7   4   5        3.00        6.54     10.33 o 
  -6   4   5      852.47      920.67     30.99 o 
  -5   4   5      481.06      421.58     20.82 o 
  -4   4   5       60.87       87.65     15.43 o 
  -3   4   5        2.47        6.03      7.01 o 
  -2   4   5      605.79      484.82     22.21 o 
  -1   4   5     7886.47     7829.32    105.85 o 
   0   4   5      874.35      962.66     26.70 o 
   1   4   5     7682.39     7587.04    104.68 o 
   2   4   5     1085.42     1076.91     39.99 o 
   3   4   5      517.07      523.63     21.97 o 
   4   4   5      325.51      367.71     20.25 o 
   5   4   5       51.16       37.75     10.75 o 
   6   4   5     1079.58     1138.38     55.84 o 
   7   4   5      267.74      274.58     31.68 o 
   8   4   5       79.26       63.16     38.22 o 
   9   4   5      254.61      170.74    110.17 o 
  10   4   5      493.48      442.30     46.18 o 
  11   4   5      195.39      239.71     72.39 o 
 -12   5   5      146.61      131.88     33.54 o 
 -11   5   5       33.49       12.49     24.95 o 
 -10   5   5       16.88        4.69     21.09 o 
  -9   5   5       21.06        1.93     18.48 o 
  -8   5   5      768.67      819.98     48.85 o 
  -7   5   5      869.20      916.89     35.41 o 
  -6   5   5      146.65      142.70     28.68 o 
  -5   5   5      867.55      844.57     45.97 o 
  -4   5   5     1364.56     1407.45     36.32 o 
  -3   5   5     1093.76     1081.75     35.50 o 
  -2   5   5      292.60      324.39     18.42 o 
  -1   5   5      898.31      954.02     28.44 o 
   0   5   5     2385.29     2124.39     44.19 o 
   1   5   5        5.40        1.53      7.29 o 
   2   5   5       11.89       27.61      9.22 o 
   3   5   5     1625.65     1717.00     41.89 o 
   4   5   5     1358.28     1304.10     37.21 o 
   5   5   5      576.79      589.99     27.16 o 
   6   5   5      396.72      398.34     52.10 o 
   7   5   5       81.99       71.38     23.09 o 
   8   5   5     1467.75     1469.32    188.18 o 
   9   5   5      342.85      259.48     37.08 o 
  10   5   5        2.78      -20.98     20.98 o 
  11   5   5      286.39      369.95    110.39 o 
 -12   6   5        4.72       18.02     28.53 o 
 -11   6   5      752.39      777.57     58.96 o 
 -10   6   5      922.55      949.86     59.50 o 
  -9   6   5        0.64        5.30     20.39 o 
  -8   6   5      405.40      434.15     40.54 o 
  -7   6   5       20.42       28.15     19.27 o 
  -6   6   5     1775.54     1809.90     76.49 o 
  -5   6   5       53.86       45.31     12.07 o 
  -4   6   5       30.65       39.73     10.48 o 
  -3   6   5     2685.46     2682.82     61.70 o 
  -2   6   5      862.19      751.72     27.17 o 
  -1   6   5     1975.02     1992.95     65.04 o 
   0   6   5     2237.00     2092.40     51.21 o 
   1   6   5      200.86      212.01     17.48 o 
   2   6   5     1138.01     1061.70     36.42 o 
   3   6   5       36.41       34.39     12.40 o 
   4   6   5      307.68      347.36     22.81 o 
   5   6   5     1223.32     1274.90     55.22 o 
   6   6   5      480.17      407.83     38.34 o 
   7   6   5       20.98       20.18     21.95 o 
   8   6   5      715.09      761.18     81.44 o 
   9   6   5       35.22       -1.51     27.32 o 
  10   6   5       20.68        6.25     33.72 o 
 -11   7   5        2.24       17.70     26.88 o 
 -10   7   5      821.44      956.70     62.70 o 
  -9   7   5     1699.12     1804.24    115.00 o 
  -8   7   5       10.66       38.74     31.14 o 
  -7   7   5      236.01      162.58     28.68 o 
  -6   7   5      644.49      662.54     44.37 o 
  -5   7   5      507.33      497.35     60.09 o 
  -4   7   5      890.40      896.79     33.05 o 
  -3   7   5        3.45        3.15     10.00 o 
  -2   7   5     1101.10     1108.81     35.24 o 
  -1   7   5     3204.40     3083.39     74.93 o 
   0   7   5      114.40      136.03     16.19 o 
   1   7   5      326.48      342.28     22.98 o 
   2   7   5     1305.61     1182.93     42.61 o 
   3   7   5      239.58      255.38     21.41 o 
   4   7   5       56.41       58.93     14.59 o 
   5   7   5      116.80      117.55     42.04 o 
   6   7   5      555.82      625.29     46.99 o 
   7   7   5     1752.22     1637.17     72.07 o 
   8   7   5        4.83       29.12     25.18 o 
   9   7   5      107.79      106.18     31.45 o 
  10   7   5      117.76       90.27     51.04 o 
 -10   8   5       14.93      -22.79     22.79 o 
  -9   8   5       63.25       33.77     25.93 o 
  -8   8   5      627.16      627.07     76.61 o 
  -7   8   5      614.07      648.56    107.24 o 
  -6   8   5        8.86        6.87     17.89 o 
  -5   8   5     1054.71     1085.88    102.86 o 
  -4   8   5     1849.85     1780.24     48.06 o 
  -3   8   5       12.33       32.58     12.32 o 
  -2   8   5        0.73        2.21     11.09 o 
  -1   8   5       76.95       90.85     16.33 o 
   0   8   5     1528.07     1552.85     63.89 o 
   1   8   5      575.93      561.55     47.45 o 
   2   8   5        0.08       -0.30     11.81 o 
   3   8   5     1466.90     1652.55     48.34 o 
   4   8   5        3.17       14.27     19.71 o 
   5   8   5      248.79      233.50     33.91 o 
   6   8   5       19.45       12.07     21.02 o 
   7   8   5        0.20      -10.68     21.86 o 
   8   8   5      804.81      666.62     67.62 o 
   9   8   5        7.54        0.59     26.35 o 
 -10   9   5       72.12       83.74     33.64 o 
  -9   9   5       50.04       76.16     30.55 o 
  -8   9   5      408.23      402.12     46.11 o 
  -7   9   5       36.77        6.82     21.65 o 
  -6   9   5     1147.21     1125.76     60.31 o 
  -5   9   5       77.86      117.12     25.92 o 
  -4   9   5      323.84      275.56     32.88 o 
  -3   9   5     3321.30     3304.04    119.89 o 
  -2   9   5       66.93       74.96     16.77 o 
  -1   9   5       10.10        2.81     12.87 o 
   0   9   5       10.41       24.28     14.35 o 
   1   9   5       25.42       15.12     13.67 o 
   2   9   5      728.66      713.76     37.00 o 
   3   9   5       14.63       29.59     20.55 o 
   4   9   5       29.49       34.87     22.72 o 
   5   9   5     1449.96     1577.09     71.71 o 
   6   9   5      139.04      134.64     49.57 o 
   7   9   5        8.48      -11.55     25.15 o 
   8   9   5       20.10       72.16     34.62 o 
  -9  10   5      469.10      483.09     53.95 o 
  -8  10   5       44.86       28.89     28.36 o 
  -7  10   5       15.92       -6.96     23.78 o 
  -6  10   5      869.49      802.56     55.15 o 
  -5  10   5        1.97       14.70     21.32 o 
  -4  10   5      356.48      364.60     38.54 o 
  -3  10   5      253.49      237.86     39.68 o 
  -2  10   5       94.61       86.41     19.01 o 
  -1  10   5     1472.78     1438.65     57.98 o 
   0  10   5        0.11       30.07     19.63 o 
   1  10   5      145.82      151.86     22.64 o 
   2  10   5      265.03      257.67     35.01 o 
   3  10   5      827.68      990.89    113.14 o 
   4  10   5      376.43      460.55     45.66 o 
   5  10   5        1.47      -20.92     20.92 o 
   6  10   5      372.65      321.12     46.82 o 
   7  10   5       21.86       20.26     30.91 o 
  -7  11   5       48.62       95.20     32.24 o 
  -6  11   5       59.97      101.74     31.79 o 
  -5  11   5     1157.96     1100.40     62.79 o 
  -4  11   5      708.66      719.08     51.52 o 
  -3  11   5       17.99        9.80     21.77 o 
  -2  11   5        0.60       -4.20     20.41 o 
  -1  11   5      371.01      410.73     40.06 o 
   0  11   5      734.06      799.37     64.07 o 
   1  11   5       36.88       25.30     33.95 o 
   2  11   5       20.22       14.96     22.14 o 
   3  11   5      141.14      133.89     57.11 o 
   4  11   5      152.77      137.92     34.89 o 
   5  11   5       52.91       59.43     30.75 o 
  -5  12   5       38.35       29.79     29.96 o 
  -4  12   5       93.16       49.71     26.74 o 
  -3  12   5     1314.13     1447.99    120.17 o 
  -2  12   5      146.57      217.01     35.27 o 
  -1  12   5        6.20      -20.02     20.02 o 
   0  12   5      480.08      593.43     68.68 o 
   1  12   5       89.07       70.87     28.96 o 
   2  12   5      205.04      249.64     39.65 o 
   3  12   5       68.74       47.23     41.93 o 
  -3 -13   6      118.80       25.63     41.26 o 
  -2 -13   6       55.35       45.86     44.85 o 
  -1 -13   6      421.64      424.59     74.42 o 
   0 -13   6      171.51      148.05     55.31 o 
   1 -13   6      292.08      343.76     69.02 o 
   2 -13   6        0.44       -7.56     24.59 o 
   3 -13   6      238.03      215.74     41.99 o 
  -5 -12   6       35.17       49.31     28.65 o 
  -4 -12   6      230.72      250.03     40.62 o 
  -3 -12   6       18.82       12.85     29.62 o 
  -2 -12   6      302.00      155.02     52.38 o 
  -1 -12   6        7.73       17.99     38.56 o 
   0 -12   6        9.08      -32.38     32.38 o 
   1 -12   6      237.60      290.49     41.54 o 
   2 -12   6      242.78      201.72     36.43 o 
   3 -12   6      189.75      167.78     73.29 o 
   4 -12   6      334.02      387.59     83.75 o 
   5 -12   6      162.81      151.38     35.52 o 
  -7 -11   6       75.58      100.79     34.11 o 
  -6 -11   6      245.21      235.82     41.46 o 
  -5 -11   6       98.48       90.05     29.70 o 
  -4 -11   6      247.42      222.59     36.52 o 
  -3 -11   6       26.88       -4.57     33.67 o 
  -2 -11   6      820.95      909.85     72.84 o 
  -1 -11   6      541.36      617.38     70.60 o 
   0 -11   6      102.25       67.47     24.70 o 
   1 -11   6      120.58      139.03     30.04 o 
   2 -11   6      188.08      169.44     31.98 o 
   3 -11   6      724.62      628.07     52.53 o 
   4 -11   6       29.43       84.68     28.88 o 
   5 -11   6       47.51       27.92     25.59 o 
   6 -11   6      488.17      571.71     56.60 o 
   7 -11   6       17.44        1.94     27.09 o 
  -8 -10   6      318.76      343.49     49.29 o 
  -7 -10   6       18.44       10.55     27.51 o 
  -6 -10   6       38.91       40.76     25.79 o 
  -5 -10   6       35.80        1.38     21.75 o 
  -4 -10   6       69.79       84.18     25.67 o 
  -3 -10   6      441.48      457.56     53.90 o 
  -2 -10   6       28.68       34.10     19.80 o 
  -1 -10   6      294.15      301.92     26.19 o 
   0 -10   6      315.03      310.68     73.74 o 
   1 -10   6      475.51      436.18     41.37 o 
   2 -10   6        1.20      -16.35     16.35 o 
   3 -10   6        8.78      -17.84     17.84 o 
   4 -10   6      288.54      313.75     44.80 o 
   5 -10   6        6.99       -1.03     23.20 o 
   6 -10   6        4.23       14.22     23.29 o 
   7 -10   6      762.64      730.15     61.62 o 
   8 -10   6      262.47      255.04     43.05 o 
  -9  -9   6        1.94        2.86     27.02 o 
  -8  -9   6       71.99       50.87     28.21 o 
  -7  -9   6     1083.45     1090.12     80.15 o 
  -6  -9   6      662.08      650.37     66.61 o 
  -5  -9   6       67.48       48.72     22.73 o 
  -4  -9   6      605.30      639.41     46.58 o 
  -3  -9   6      100.77       96.54     53.28 o 
  -2  -9   6      317.30      281.71     23.53 o 
  -1  -9   6        2.59       -4.97     12.87 o 
   0  -9   6       18.24       -6.08     11.95 o 
   1  -9   6     1741.29     1769.26     66.57 o 
   2  -9   6       66.06       53.08     25.18 o 
   3  -9   6       39.91       31.28     20.20 o 
   4  -9   6      538.44      576.23     82.06 o 
   5  -9   6       99.75       77.06     26.24 o 
   6  -9   6      407.40      377.70     71.50 o 
   7  -9   6       10.02        3.42     22.46 o 
   8  -9   6        5.82       23.76     28.81 o 
   9  -9   6      818.01      911.60     98.81 o 
 -10  -8   6      457.39      455.84     68.29 o 
  -9  -8   6      197.48      142.47     41.31 o 
  -8  -8   6        8.77       -1.73     21.66 o 
  -7  -8   6      500.52      444.28     45.38 o 
  -6  -8   6      367.26      334.14     47.27 o 
  -5  -8   6     1671.49     1611.07     66.84 o 
  -4  -8   6       66.09       52.85     20.93 o 
  -3  -8   6       18.62       19.99     17.50 o 
  -2  -8   6      733.63      731.27     30.92 o 
  -1  -8   6      180.83      174.19     18.81 o 
   0  -8   6     1008.35     1092.83     36.52 o 
   1  -8   6       23.86       32.14     12.05 o 
   2  -8   6     3230.57     3044.63     86.37 o 
   3  -8   6     1832.56     1726.86    110.17 o 
   4  -8   6      163.06      111.53     25.19 o 
   5  -8   6       44.96       60.17     23.63 o 
   6  -8   6      348.15      370.78     41.87 o 
   7  -8   6       16.59        8.77     22.01 o 
   8  -8   6        2.02      -21.65     22.80 o 
   9  -8   6       97.42       68.65     50.70 o 
  10  -8   6      149.35      110.62     36.01 o 
 -11  -7   6       56.16       97.03     33.89 o 
 -10  -7   6       39.18       37.81     27.41 o 
  -9  -7   6      416.48      444.47     69.87 o 
  -8  -7   6     1011.87      989.47     65.82 o 
  -7  -7   6        0.94        7.18     20.59 o 
  -6  -7   6       39.84       63.90     22.21 o 
  -5  -7   6      223.49      200.97     29.47 o 
  -4  -7   6     1934.80     1931.05    115.51 o 
  -3  -7   6      519.16      499.72     23.61 o 
  -2  -7   6       32.65       19.51     10.43 o 
  -1  -7   6      835.01      870.09     30.99 o 
   0  -7   6      416.42      398.18     22.08 o 
   1  -7   6      817.44      850.00     29.06 o 
   2  -7   6      182.98      160.04     28.20 o 
   3  -7   6      320.15      260.82     29.28 o 
   4  -7   6      808.24      765.60     45.28 o 
   5  -7   6     2736.54     2590.35     84.14 o 
   6  -7   6      119.55      109.95     26.95 o 
   7  -7   6     1024.22      977.53     58.86 o 
   8  -7   6      678.64      681.42     53.93 o 
   9  -7   6      186.11      176.22     37.08 o 
  10  -7   6       32.56       47.26     31.37 o 
 -11  -6   6      171.00      147.65     65.26 o 
 -10  -6   6      119.69      107.10     32.93 o 
  -9  -6   6      520.73      621.92     51.74 o 
  -8  -6   6        4.98        3.42     19.69 o 
  -7  -6   6     1191.18     1175.89     57.95 o 
  -6  -6   6      839.74      825.99     95.33 o 
  -5  -6   6       15.86       48.54     22.37 o 
  -4  -6   6      574.73      650.63     38.87 o 
  -3  -6   6      134.23      117.90     12.75 o 
  -2  -6   6     3284.91     3351.54     61.93 o 
  -1  -6   6      861.27      872.95     28.97 o 
   0  -6   6     1709.70     1703.48     40.58 o 
   1  -6   6      967.42      880.00     27.33 o 
   2  -6   6     1749.88     1733.42     39.08 o 
   3  -6   6      170.17      192.32     24.84 o 
   4  -6   6     1812.91     1736.33     93.30 o 
   5  -6   6       63.81       60.36     19.83 o 
   6  -6   6     1172.09     1033.86     53.47 o 
   7  -6   6      532.31      440.92     41.55 o 
   8  -6   6      454.46      419.34     43.63 o 
   9  -6   6      877.84      863.93     90.83 o 
  10  -6   6        1.67      -13.19     23.89 o 
  11  -6   6        5.49       -8.46     35.97 o 
 -12  -5   6       37.08       53.85     29.98 o 
 -11  -5   6       97.33       83.07     32.04 o 
 -10  -5   6     1121.03     1090.40     83.24 o 
  -9  -5   6       13.58       -1.18     21.95 o 
  -8  -5   6      709.58      714.22     49.18 o 
  -7  -5   6      256.10      280.94     33.72 o 
  -6  -5   6      406.44      449.68     60.03 o 
  -5  -5   6     1739.15     1602.10    133.94 o 
  -4  -5   6      191.82      210.04     21.00 o 
  -3  -5   6      519.43      544.04     21.02 o 
  -2  -5   6     1268.51     1081.86     37.65 o 
  -1  -5   6     3594.34     3636.94     62.47 o 
   0  -5   6     1231.27     1215.00     38.64 o 
   1  -5   6      640.63      586.69     21.35 o 
   2  -5   6        6.43        0.80      6.03 o 
   3  -5   6     6517.96     6379.67    143.25 o 
   4  -5   6      182.85      159.00     22.40 o 
   5  -5   6     1173.15     1281.36     52.42 o 
   6  -5   6     1589.63     1645.87     88.08 o 
   7  -5   6       99.73       75.23     24.26 o 
   8  -5   6      543.00      540.18     45.49 o 
   9  -5   6       46.09       31.83     24.33 o 
  10  -5   6      435.74      498.07    124.67 o 
  11  -5   6      379.06      515.93     68.35 o 
 -12  -4   6       34.81       48.84     30.98 o 
 -11  -4   6     1129.88     1101.82    121.91 o 
 -10  -4   6       92.17       58.74     24.91 o 
  -9  -4   6      423.97      402.12     41.38 o 
  -8  -4   6     1236.61     1198.39     70.31 o 
  -7  -4   6       10.43       20.61     16.00 o 
  -6  -4   6        0.06        5.80     13.31 o 
  -5  -4   6      933.18      989.50     62.00 o 
  -4  -4   6      286.52      271.19     14.17 o 
  -3  -4   6     1622.44     1541.86     35.67 o 
  -2  -4   6       50.74       90.48     11.18 o 
  -1  -4   6     1743.48     1611.80     35.37 o 
   0  -4   6     5538.49     5332.46     78.13 o 
   1  -4   6      122.07      118.07     13.10 o 
   2  -4   6      194.75      190.58     25.95 o 
   3  -4   6       20.28       28.51      6.77 o 
   4  -4   6     1092.95      969.14     39.10 o 
   5  -4   6     1349.54     1487.25     57.66 o 
   6  -4   6      167.22      171.66     26.07 o 
   7  -4   6      356.46      358.18     35.31 o 
   8  -4   6     1059.47     1059.98     57.07 o 
   9  -4   6       82.51       71.83     25.33 o 
  10  -4   6      104.42       85.51     30.68 o 
  11  -4   6        9.55       11.38     34.12 o 
 -12  -3   6      276.41      310.99     45.02 o 
 -11  -3   6       46.15       15.49     23.54 o 
 -10  -3   6     1876.76     1816.50     75.85 o 
  -9  -3   6     1071.66     1016.38     55.83 o 
  -8  -3   6       27.15        1.09     16.57 o 
  -7  -3   6     1334.44     1419.50     70.20 o 
  -6  -3   6     1663.16     1699.45     41.41 o 
  -5  -3   6     1161.95     1124.82     27.64 o 
  -4  -3   6     1857.34     1708.45     35.66 o 
  -3  -3   6      417.27      489.43     18.68 o 
  -2  -3   6     7925.89     8387.82    110.01 o 
  -1  -3   6      316.53      356.92     23.53 o 
   0  -3   6      242.67      210.59     12.09 o 
   1  -3   6    15464.67    15392.92    185.24 o 
   2  -3   6       30.75       18.54      6.77 o 
   3  -3   6      266.03      292.99     37.85 o 
   4  -3   6     3702.36     3660.89     63.78 o 
   5  -3   6     1716.13     1707.40     39.48 o 
   6  -3   6     2352.53     2464.90     53.55 o 
   7  -3   6       22.72       35.02     18.88 o 
   8  -3   6      606.17      569.50     43.26 o 
   9  -3   6      593.60      676.86     93.30 o 
  10  -3   6       84.12       87.29     27.34 o 
  11  -3   6       26.89        7.33     26.83 o 
  12  -3   6      279.54      260.35     65.54 o 
 -13  -2   6     1183.17     1224.69     74.85 o 
 -12  -2   6      253.61      255.68     40.65 o 
 -11  -2   6       88.18       73.77     27.46 o 
 -10  -2   6      993.48     1035.55    121.13 o 
  -9  -2   6      208.34      213.73     30.94 o 
  -8  -2   6     1963.63     1948.29     68.68 o 
  -7  -2   6      103.86      113.80     13.20 o 
  -6  -2   6      527.58      483.62     22.63 o 
  -5  -2   6     1820.81     1816.21     44.24 o 
  -4  -2   6      407.08      444.98     23.99 o 
  -3  -2   6      315.34      256.81     17.37 o 
  -2  -2   6     1775.17     1667.64     32.74 o 
  -1  -2   6     2397.30     2481.17     41.35 o 
   0  -2   6      589.16      524.89     20.75 o 
   1  -2   6      270.67      310.05     22.50 o 
   2  -2   6     1597.30     1566.28     32.24 o 
   3  -2   6     8703.71     8648.58    114.99 o 
   4  -2   6      117.03      135.21     12.41 o 
   5  -2   6      201.49      211.87     16.08 o 
   6  -2   6     2077.75     1979.90     47.21 o 
   7  -2   6        7.17       21.44     17.39 o 
   8  -2   6      169.84      150.56     26.91 o 
   9  -2   6        7.04      -20.23     20.23 o 
  10  -2   6       19.56        1.60     22.21 o 
  11  -2   6      760.97      855.70     59.40 o 
  12  -2   6        0.30      -25.07     38.33 o 
 -13  -1   6      179.74       68.80     47.66 o 
 -12  -1   6      173.59      126.13     33.61 o 
 -11  -1   6      920.49     1040.37     61.19 o 
 -10  -1   6      181.73      201.17     31.29 o 
  -9  -1   6     1282.23     1365.34     59.26 o 
  -8  -1   6     4174.16     4112.12     76.74 o 
  -7  -1   6      134.73      126.84     14.70 o 
  -6  -1   6     1478.31     1565.73     72.45 o 
  -5  -1   6     1698.30     1738.30     38.52 o 
  -4  -1   6     8711.39     9400.86    217.70 o 
  -3  -1   6     8020.76     8080.01    129.95 o 
  -2  -1   6     2907.57     3047.35     47.67 o 
  -1  -1   6    11487.17    11136.38    162.08 o 
   0  -1   6     6618.76     6652.05     85.63 o 
   1  -1   6      552.19      581.97     16.86 o 
   2  -1   6     3092.48     3339.16     58.21 o 
   3  -1   6     1284.95     1178.34     29.08 o 
   4  -1   6     7267.45     6833.04     98.08 o 
   5  -1   6     2307.17     2173.99     74.43 o 
   6  -1   6      297.11      304.15     20.37 o 
   7  -1   6     1336.00     1283.66     40.30 o 
   8  -1   6      373.22      335.71     25.58 o 
   9  -1   6       72.80       58.24     22.85 o 
  10  -1   6      193.63      203.42     34.08 o 
  11  -1   6        4.87       61.60     41.71 o 
  12  -1   6      176.51      183.80     55.42 o 
 -13   0   6      212.42       99.82     50.92 o 
 -12   0   6        8.08      -21.67     34.79 o 
 -11   0   6      380.87      395.37     55.53 o 
 -10   0   6      433.83      486.22     42.25 o 
  -9   0   6       70.42       64.22     15.46 o 
  -8   0   6        8.01       14.45     10.76 o 
  -7   0   6      986.21      944.72     32.39 o 
  -6   0   6     2305.97     2327.76     49.76 o 
  -5   0   6     1351.29     1361.06     34.16 o 
  -4   0   6       20.50       11.77      6.50 o 
  -3   0   6       33.61       33.61     13.60 o 
  -2   0   6     1981.43     1784.61     48.69 o 
  -1   0   6     2680.58     2555.96     40.71 o 
   0   0   6     1493.73     1566.79     21.45 o 
   1   0   6     9924.79     9812.59    120.80 o 
   2   0   6     1131.17     1128.57     31.07 o 
   3   0   6       31.56       19.41      8.06 o 
   4   0   6      478.65      444.86     20.22 o 
   5   0   6       22.56        4.23      8.31 o 
   6   0   6     3291.56     3374.97     65.88 o 
   7   0   6      101.12       97.64     26.96 o 
   8   0   6       92.23       77.46     17.77 o 
   9   0   6     2029.12     2059.49     57.80 o 
  10   0   6       25.72       40.02     34.96 o 
  11   0   6        5.49       -2.81     35.64 o 
  12   0   6       46.73        7.76     40.92 o 
 -13   1   6      539.71      470.79     77.90 o 
 -11   1   6       37.06       -3.78     19.96 o 
 -10   1   6      708.97      711.37     35.83 o 
  -9   1   6       10.98       24.31     13.98 o 
  -8   1   6      623.58      652.03     41.09 o 
  -7   1   6        6.51      -10.11     15.08 o 
  -6   1   6      228.87      240.57     20.37 o 
  -5   1   6     6094.52     6036.38     89.96 o 
  -4   1   6       45.37       66.87      9.97 o 
  -3   1   6     4176.27     4233.59     63.19 o 
  -2   1   6     4292.91     4086.02     73.58 o 
  -1   1   6      225.10      193.80     14.77 o 
   0   1   6      963.56      910.19     29.33 o 
   1   1   6     2049.60     2084.07     54.59 o 
   3   1   6     7035.77     7047.73     97.86 o 
   4   1   6       23.50        2.88     14.50 o 
   5   1   6     1424.23     1410.29     37.18 o 
   6   1   6     1820.21     1799.01     45.47 o 
   7   1   6      375.60      394.92     25.28 o 
   8   1   6      180.21      175.02     20.87 o 
   9   1   6       28.54       45.85     16.93 o 
  10   1   6      207.76      189.36     32.51 o 
  11   1   6      353.60      310.82     59.13 o 
  12   1   6      107.49       48.90     46.43 o 
 -13   2   6       30.49      -31.03     31.03 o 
 -12   2   6      131.25      114.66     47.33 o 
 -11   2   6      877.46      916.03     53.31 o 
 -10   2   6       91.13      109.83     19.59 o 
  -9   2   6       15.71       20.45     13.75 o 
  -8   2   6     1450.89     1366.79     51.50 o 
  -7   2   6      282.09      292.02     20.65 o 
  -6   2   6      118.62      133.30     14.87 o 
  -5   2   6       82.02       90.83     12.14 o 
  -4   2   6       43.43       44.76     19.95 o 
  -3   2   6     8524.78     8881.22    122.55 o 
  -2   2   6        1.83       -3.65      4.50 o 
  -1   2   6     6338.12     6357.79     83.45 o 
   0   2   6     4191.33     3985.49     56.92 o 
   1   2   6       14.43        4.99      5.16 o 
   2   2   6      889.02      954.23     25.27 o 
   3   2   6      719.67      789.15     32.62 o 
   4   2   6     4741.32     4519.68     74.02 o 
   5   2   6     1253.77     1243.28     35.51 o 
   6   2   6      133.09      114.93     15.35 o 
   7   2   6     1228.02     1213.92     39.69 o 
   8   2   6     1171.14     1038.32     39.11 o 
   9   2   6      240.79      219.64     31.81 o 
  10   2   6        2.56        4.54     19.51 o 
  11   2   6        0.52       -4.56     23.48 o 
 -13   3   6       28.99       26.64     40.81 o 
 -12   3   6      350.92      437.74     71.16 o 
 -11   3   6       36.98       43.71     23.24 o 
 -10   3   6      428.08      517.72     42.05 o 
  -9   3   6      201.23      252.64     22.93 o 
  -8   3   6      268.51      314.16     23.55 o 
  -7   3   6     1840.14     1891.13     47.35 o 
  -6   3   6      708.39      724.65     27.76 o 
  -5   3   6       14.18       21.82      9.11 o 
  -4   3   6     1066.46     1059.52     54.22 o 
  -3   3   6     1428.57     1443.59     55.52 o 
  -2   3   6      642.41      621.19     20.19 o 
  -1   3   6       44.08       41.79      7.29 o 
   0   3   6        2.45        6.00      5.58 o 
   1   3   6     6655.37     6344.30     88.37 o 
   2   3   6     2262.68     2206.62     54.06 o 
   3   3   6        7.01       -0.13      6.84 o 
   4   3   6     1376.62     1498.65     38.38 o 
   5   3   6      259.06      260.31     19.34 o 
   6   3   6      599.15      578.32     27.58 o 
   7   3   6      325.26      329.86     41.35 o 
   8   3   6        8.61       19.92     19.67 o 
   9   3   6     2230.71     2124.40     78.57 o 
  10   3   6        0.76        2.44     26.30 o 
  11   3   6       91.47      142.16     34.46 o 
 -12   4   6      220.49      214.64     37.43 o 
 -11   4   6        5.58        2.20     22.28 o 
 -10   4   6      673.06      579.28     45.71 o 
  -9   4   6       35.57       48.20     21.17 o 
  -8   4   6     2558.95     2526.17     59.36 o 
  -7   4   6      185.66      187.19     22.01 o 
  -6   4   6       50.32       49.20     13.44 o 
  -5   4   6     8642.14     8899.90    126.29 o 
  -4   4   6       37.92       21.08     11.62 o 
  -3   4   6     2309.02     2532.38     48.72 o 
  -2   4   6     6191.14     6102.43    117.07 o 
  -1   4   6      278.56      284.06     15.71 o 
   0   4   6      313.24      268.13     15.24 o 
   1   4   6        2.78        7.16      7.53 o 
   2   4   6     2930.81     2921.68     54.36 o 
   3   4   6     5553.26     5426.40     85.48 o 
   4   4   6      346.80      366.05     21.13 o 
   5   4   6       44.02       42.82     11.82 o 
   6   4   6     4480.84     4194.44     78.77 o 
   7   4   6        7.33        1.63     21.75 o 
   8   4   6        3.26        5.91     19.55 o 
   9   4   6       19.65       25.16     32.60 o 
  10   4   6      256.52      222.55     37.43 o 
  11   4   6     1628.85     1674.96     79.89 o 
 -12   5   6      344.47      315.33     44.34 o 
 -11   5   6      606.63      597.37     51.24 o 
 -10   5   6       50.80       13.13     21.68 o 
  -9   5   6      746.14      773.85     50.28 o 
  -8   5   6      496.97      438.37     38.12 o 
  -7   5   6      689.36      742.96     43.99 o 
  -6   5   6       23.63       25.07     11.23 o 
  -5   5   6       25.32       29.58     11.13 o 
  -4   5   6      483.64      548.87     24.15 o 
  -3   5   6     2333.28     2224.73     47.46 o 
  -2   5   6      183.12      235.96     16.40 o 
  -1   5   6     1398.55     1316.75     33.65 o 
   0   5   6     4393.94     4235.00     70.26 o 
   1   5   6      423.08      354.72     19.35 o 
   2   5   6      180.89      212.64     16.73 o 
   3   5   6        1.58        2.98      8.92 o 
   4   5   6      490.06      472.80     24.73 o 
   5   5   6     3588.73     3404.04    100.77 o 
   6   5   6      287.48      233.62     30.25 o 
   7   5   6     1080.53      991.94     80.83 o 
   8   5   6      200.31      274.54     43.45 o 
   9   5   6      164.82      175.16     54.63 o 
  10   5   6        0.53      -22.14     22.14 o 
 -12   6   6       81.58       40.27     30.57 o 
 -11   6   6        3.64       43.29     27.51 o 
 -10   6   6     1032.88      911.92     59.42 o 
  -9   6   6      572.78      534.54     45.80 o 
  -8   6   6      310.67      299.90     92.12 o 
  -7   6   6     4252.63     4292.06    109.85 o 
  -6   6   6     1062.39     1004.87     35.66 o 
  -5   6   6       16.43       24.43     11.13 o 
  -4   6   6      227.98      253.02     19.42 o 
  -3   6   6      233.85      224.72     23.10 o 
  -2   6   6     2000.89     1962.29     45.79 o 
  -1   6   6       30.23       35.91     10.30 o 
   0   6   6        1.93        2.31      8.48 o 
   1   6   6     5065.94     5031.69     84.36 o 
   2   6   6       39.38       15.37     11.22 o 
   3   6   6      138.14      144.26     19.56 o 
   4   6   6     1682.24     1586.37     44.83 o 
   5   6   6       40.76       -4.31     23.55 o 
   6   6   6     1484.05     1528.06     64.26 o 
   7   6   6      245.37      230.04     33.89 o 
   8   6   6      178.45      168.54     67.79 o 
   9   6   6      496.69      496.14     50.06 o 
  10   6   6      213.97      175.65     42.21 o 
 -11   7   6      132.54      131.41     35.56 o 
 -10   7   6      584.99      646.34     78.97 o 
  -9   7   6       72.93       77.26     26.55 o 
  -8   7   6      692.40      741.23    136.75 o 
  -7   7   6       36.94       41.70     22.81 o 
  -6   7   6       63.70       89.78     23.39 o 
  -5   7   6     2647.82     2695.79     60.47 o 
  -4   7   6      136.23      150.94     17.66 o 
  -3   7   6       55.05       69.19     13.99 o 
  -2   7   6     2039.66     1935.49     48.42 o 
  -1   7   6        8.31        8.55     10.16 o 
   0   7   6      495.52      494.69     26.67 o 
   1   7   6       52.33       56.13     13.69 o 
   2   7   6       30.87       17.74     12.47 o 
   3   7   6     4534.99     4270.80    139.68 o 
   4   7   6        0.40        1.63     12.77 o 
   5   7   6       84.63       80.88     24.77 o 
   6   7   6      356.81      322.95     39.34 o 
   7   7   6      202.62      181.61     32.36 o 
   8   7   6      787.72      734.02     56.30 o 
   9   7   6      122.74      138.09     34.96 o 
 -10   8   6      242.27      161.75     37.84 o 
  -9   8   6      704.64      667.59     54.93 o 
  -8   8   6     1479.24     1444.85     69.03 o 
  -7   8   6        1.38       -9.01     32.71 o 
  -6   8   6        1.44        3.80     17.40 o 
  -5   8   6      687.95      581.18     53.17 o 
  -4   8   6      505.76      549.49     28.99 o 
  -3   8   6      517.69      547.93     29.35 o 
  -2   8   6       40.92       29.30     13.72 o 
  -1   8   6     1312.16     1303.23     51.64 o 
   0   8   6      958.03      949.74     36.30 o 
   1   8   6     1319.35     1317.90     59.49 o 
   2   8   6      331.54      359.00     26.54 o 
   3   8   6      348.74      319.89     25.59 o 
   4   8   6     1012.17     1042.21     70.54 o 
   5   8   6      222.29      207.16     32.95 o 
   6   8   6      125.16      110.68     28.82 o 
   7   8   6      265.83      247.45     38.86 o 
   8   8   6      795.12      731.69     58.17 o 
  -9   9   6       35.23       -6.63     25.56 o 
  -8   9   6       84.74       86.08     29.31 o 
  -7   9   6     1191.79     1275.11     66.48 o 
  -6   9   6     1534.62     1585.17     68.62 o 
  -5   9   6        3.70        2.90     19.46 o 
  -4   9   6     1107.33      940.12     66.10 o 
  -3   9   6      239.70      220.40     22.79 o 
  -2   9   6      587.06      605.23     49.18 o 
  -1   9   6      427.84      478.55     45.20 o 
   0   9   6       93.34       78.61     17.34 o 
   1   9   6     3348.69     3266.00     73.46 o 
   2   9   6      236.39      233.90     24.35 o 
   3   9   6        3.69        5.64     19.73 o 
   4   9   6      506.19      461.54     44.63 o 
   5   9   6       10.71      -17.74     19.63 o 
   6   9   6      270.85      308.45     44.40 o 
   7   9   6       17.46       17.83     43.56 o 
   8   9   6       29.32       69.25     44.97 o 
  -8  10   6       49.40       33.09     28.86 o 
  -7  10   6       37.51       32.01     24.48 o 
  -6  10   6        6.95       -4.57     22.68 o 
  -5  10   6     1254.58     1317.97     64.39 o 
  -4  10   6      263.99      266.55     44.18 o 
  -3  10   6      187.11      206.24     30.98 o 
  -2  10   6     1057.73      998.27     42.22 o 
  -1  10   6      713.63      691.97     85.86 o 
   0  10   6        4.49        0.44     14.36 o 
   1  10   6       56.19       60.76     18.73 o 
   2  10   6      595.23      632.91     56.49 o 
   3  10   6     1617.56     1736.90    108.54 o 
   4  10   6        8.71        8.80     21.96 o 
   5  10   6        8.30      -17.64     24.50 o 
   6  10   6      847.66      902.20     63.91 o 
  -7  11   6      369.55      345.81     65.87 o 
  -6  11   6       37.76       56.66     29.00 o 
  -5  11   6      378.35      408.01     56.38 o 
  -4  11   6       13.73       32.96     25.12 o 
  -3  11   6      464.08      530.51     45.71 o 
  -2  11   6      114.46       53.93     25.09 o 
  -1  11   6     1560.42     1585.97     54.82 o 
   0  11   6      523.94      506.72     35.22 o 
   1  11   6       59.73       52.74     24.66 o 
   2  11   6        0.19        6.45     23.80 o 
   3  11   6       10.03       -0.29     24.24 o 
   4  11   6      296.34      304.77     43.48 o 
   5  11   6      118.09      214.82     59.13 o 
  -5  12   6        3.69        8.96     43.84 o 
  -4  12   6       20.15        2.66     25.23 o 
  -3  12   6       39.41       57.75     28.18 o 
  -2  12   6      132.89      137.99     32.91 o 
  -1  12   6        1.87        2.82     23.44 o 
   0  12   6       84.72       63.96     40.02 o 
   1  12   6     1135.27     1087.49     90.61 o 
   2  12   6        1.76      -22.15     33.72 o 
   3  12   6      177.96      198.41     56.99 o 
  -3 -13   7       15.67        3.04     39.01 o 
  -2 -13   7       45.16       54.86     42.94 o 
  -1 -13   7      163.27      190.99     55.53 o 
   0 -13   7       42.46       42.83     43.50 o 
   1 -13   7       43.33       24.17     40.13 o 
   2 -13   7       36.80       41.49     30.60 o 
   3 -13   7      109.95       91.14     35.58 o 
  -5 -12   7        7.92      -14.88     47.44 o 
  -4 -12   7        0.55       26.57     27.02 o 
  -3 -12   7      351.28      388.17     69.47 o 
  -2 -12   7      362.92      298.23     62.28 o 
  -1 -12   7      345.83      320.83     63.06 o 
   0 -12   7      191.99      151.42     45.98 o 
   1 -12   7      239.70      216.98     36.10 o 
   2 -12   7       24.19       20.96     23.94 o 
   3 -12   7      272.88      205.64     38.66 o 
   4 -12   7       14.40       28.67     28.74 o 
   5 -12   7      423.27      485.31     76.10 o 
  -7 -11   7      105.70       57.50     32.92 o 
  -6 -11   7      173.91      188.80     55.87 o 
  -5 -11   7       94.46       85.64     55.31 o 
  -4 -11   7      231.04      166.55     33.30 o 
  -3 -11   7       14.65        1.19     21.74 o 
  -2 -11   7       83.42       37.10     34.01 o 
  -1 -11   7     1117.28     1229.92     94.99 o 
   0 -11   7       70.51       55.73     23.65 o 
   1 -11   7        3.30       -1.08     20.91 o 
   2 -11   7      620.82      661.56     69.36 o 
   3 -11   7        5.10       -8.01     22.33 o 
   4 -11   7      158.84      170.75     46.54 o 
   5 -11   7      185.28      190.07     38.57 o 
   6 -11   7        4.29        3.17     27.82 o 
   7 -11   7     1012.24      960.87     71.63 o 
  -8 -10   7      166.48      134.49     66.04 o 
  -7 -10   7      164.62      209.60     38.39 o 
  -6 -10   7       15.46       48.74     27.13 o 
  -5 -10   7       27.68       30.85     24.45 o 
  -4 -10   7      502.57      626.88     49.79 o 
  -3 -10   7        8.39       23.35     21.69 o 
  -2 -10   7       82.98       64.42     23.53 o 
  -1 -10   7      262.20      301.24     26.43 o 
   0 -10   7      140.21      131.60     27.04 o 
   1 -10   7     3358.39     3383.06     99.64 o 
   2 -10   7        2.12       -3.26     25.07 o 
   3 -10   7       12.36       17.28     22.54 o 
   4 -10   7       34.00      -11.23     18.26 o 
   5 -10   7      114.77       95.37     30.21 o 
   6 -10   7        1.14       17.34     23.84 o 
   7 -10   7      226.57      220.42     40.86 o 
   8 -10   7      162.84      178.90     40.32 o 
  -9  -9   7       13.16       14.01     28.34 o 
  -8  -9   7       27.77       20.38     26.90 o 
  -7  -9   7      563.18      584.42     53.02 o 
  -6  -9   7      502.84      485.67     46.78 o 
  -5  -9   7      117.26      114.26     45.02 o 
  -4  -9   7       26.31       32.78     21.49 o 
  -3  -9   7     1267.90     1470.22     63.54 o 
  -2  -9   7      405.58      387.40     26.46 o 
  -1  -9   7      361.48      401.53     27.06 o 
   0  -9   7      980.81      951.89     36.96 o 
   1  -9   7       85.98       56.18     20.90 o 
   2  -9   7      814.07      765.91     48.90 o 
   3  -9   7      215.92      180.82     61.60 o 
   4  -9   7      126.06      129.87     29.68 o 
   5  -9   7     1156.77     1151.16    158.95 o 
   6  -9   7      628.65      640.57     53.11 o 
   7  -9   7      234.37      227.25     37.56 o 
   8  -9   7       16.95      -16.70     25.56 o 
   9  -9   7       41.24       58.40     34.02 o 
 -10  -8   7        0.78       -2.22     29.64 o 
  -9  -8   7      103.50      142.11     37.32 o 
  -8  -8   7      321.76      331.18     42.49 o 
  -7  -8   7       21.30       40.48     25.65 o 
  -6  -8   7      885.03      917.59     56.89 o 
  -5  -8   7        1.09      -18.08     18.08 o 
  -4  -8   7      867.30      864.43     65.37 o 
  -3  -8   7       21.08       38.67     32.88 o 
  -2  -8   7       39.07       40.61     13.18 o 
  -1  -8   7     1963.58     1939.07     50.25 o 
   0  -8   7      264.38      286.30     21.87 o 
   1  -8   7      292.27      319.49     21.23 o 
   2  -8   7      957.14      947.86     48.74 o 
   3  -8   7     1233.50     1163.38     54.72 o 
   4  -8   7      496.11      459.23     41.23 o 
   5  -8   7      131.34      151.99     29.69 o 
   6  -8   7      340.45      309.57     39.66 o 
   7  -8   7     1557.94     1592.74     74.14 o 
   8  -8   7       11.26       -4.28     21.31 o 
   9  -8   7       65.81      105.20     34.78 o 
 -11  -7   7       87.82       74.99     64.58 o 
 -10  -7   7        1.76       36.88     29.03 o 
  -9  -7   7      682.74      756.41    189.87 o 
  -8  -7   7       15.13       26.69     26.30 o 
  -7  -7   7      857.56      828.55     54.14 o 
  -6  -7   7      271.59      282.65     35.40 o 
  -5  -7   7      389.59      453.71     63.51 o 
  -4  -7   7     1680.55     1588.41     87.80 o 
  -3  -7   7      281.76      275.49     21.20 o 
  -2  -7   7      363.36      369.03     22.37 o 
  -1  -7   7      662.55      666.84     28.14 o 
   0  -7   7      569.86      600.38     26.56 o 
   1  -7   7     1446.56     1417.47     62.83 o 
   2  -7   7      222.76      233.28     16.40 o 
   3  -7   7     1501.00     1539.01     59.42 o 
   4  -7   7     2653.32     2663.69    100.55 o 
   5  -7   7        2.37        0.09     16.53 o 
   6  -7   7      119.45      157.14     52.89 o 
   7  -7   7       14.47       27.34     25.91 o 
   8  -7   7      146.60      136.37     32.95 o 
   9  -7   7      555.85      559.05     76.55 o 
  10  -7   7        4.00      -20.78     27.46 o 
 -11  -6   7      172.05      132.11     37.08 o 
 -10  -6   7      536.89      557.37     53.47 o 
  -9  -6   7        3.57      -25.57     46.09 o 
  -8  -6   7      336.77      287.91     36.75 o 
  -7  -6   7      228.00      269.15     38.67 o 
  -6  -6   7      262.82      260.66     32.63 o 
  -5  -6   7     1473.33     1412.97     57.48 o 
  -4  -6   7       24.92       10.85     10.85 o 
  -3  -6   7     2665.70     2717.50     80.49 o 
  -2  -6   7     3696.84     3637.65     66.39 o 
  -1  -6   7      640.09      642.94     25.74 o 
   0  -6   7      537.97      539.76     23.54 o 
   1  -6   7     1285.20     1230.77     49.27 o 
   2  -6   7      607.34      612.67     23.41 o 
   3  -6   7      904.04      879.39     88.30 o 
   4  -6   7       22.60       15.36     31.59 o 
   5  -6   7     1964.62     2099.11     72.14 o 
   6  -6   7     1871.85     1945.13     74.59 o 
   7  -6   7       61.36       38.56     22.76 o 
   8  -6   7     1016.00      991.36    124.50 o 
   9  -6   7      126.56       98.56     31.12 o 
  10  -6   7      685.28      694.23     95.72 o 
  11  -6   7      365.14      378.34     57.33 o 
 -12  -5   7      336.18      275.89     44.32 o 
 -11  -5   7       93.93       47.67     29.45 o 
 -10  -5   7       93.82      127.60     32.28 o 
  -9  -5   7      787.03      828.87     55.62 o 
  -8  -5   7        2.87        2.02     20.55 o 
  -7  -5   7       72.69       64.02     21.94 o 
  -6  -5   7     1404.47     1384.08     57.63 o 
  -5  -5   7       13.43        7.71     13.77 o 
  -4  -5   7      663.61      705.48     38.97 o 
  -3  -5   7      147.04      163.80     14.08 o 
  -2  -5   7      981.64      885.56     27.87 o 
  -1  -5   7     5614.94     5409.61     83.92 o 
   0  -5   7       32.81       74.53     10.85 o 
   1  -5   7      760.61      773.82     24.95 o 
   2  -5   7     4932.45     4932.86     77.17 o 
   3  -5   7      195.01      199.51     12.99 o 
   4  -5   7      431.94      474.41     33.39 o 
   5  -5   7      116.53      103.78     31.03 o 
   6  -5   7      469.72      453.19     83.97 o 
   7  -5   7     1464.60     1638.66     68.40 o 
   8  -5   7       57.46       61.50     25.69 o 
   9  -5   7        0.70       -8.32     20.98 o 
  10  -5   7      112.42      137.72     35.67 o 
  11  -5   7        2.04        3.60     26.86 o 
 -12  -4   7      500.35      504.34     54.50 o 
 -11  -4   7      110.58       61.30     28.22 o 
 -10  -4   7      402.67      392.43     43.63 o 
  -9  -4   7      201.64      177.96     38.05 o 
  -8  -4   7      248.01      223.63     79.08 o 
  -7  -4   7     3020.85     2967.52     86.50 o 
  -6  -4   7       90.96      118.31     21.66 o 
  -5  -4   7      469.28      466.80     18.30 o 
  -4  -4   7     3382.24     3265.59     62.44 o 
  -3  -4   7      790.19      925.35     26.96 o 
  -2  -4   7      101.41      124.84     12.84 o 
  -1  -4   7       94.40      124.75     20.82 o 
   0  -4   7      325.57      293.19     17.19 o 
   1  -4   7     8232.82     8209.39    111.53 o 
   2  -4   7        0.15        4.65      6.70 o 
   3  -4   7     1451.63     1381.66     43.72 o 
   4  -4   7     5185.72     5121.51     79.91 o 
   5  -4   7      205.34      212.13     14.83 o 
   6  -4   7      184.81      141.07     24.80 o 
   7  -4   7      185.09      190.68     29.85 o 
   8  -4   7      416.21      499.88     44.22 o 
   9  -4   7      635.67      594.49     58.01 o 
  10  -4   7       17.58       -7.64     24.88 o 
  11  -4   7      425.72      490.33     93.25 o 
 -12  -3   7       26.18       55.48     29.91 o 
 -11  -3   7      557.31      514.78     49.32 o 
 -10  -3   7      976.52      906.68     57.06 o 
  -9  -3   7      208.65      185.76     30.80 o 
  -8  -3   7       67.50       59.50     22.43 o 
  -7  -3   7      405.75      377.29     59.41 o 
  -6  -3   7      953.52     1042.93     29.13 o 
  -5  -3   7      463.00      442.12     19.37 o 
  -4  -3   7      279.53      311.63     16.40 o 
  -3  -3   7     2167.68     2107.36     52.00 o 
  -2  -3   7     2662.57     2479.50     45.40 o 
  -1  -3   7      199.94      192.81     13.22 o 
   0  -3   7     3836.68     3807.25     71.89 o 
   1  -3   7      158.45      226.18     13.83 o 
   2  -3   7     6759.36     7095.05     98.76 o 
   3  -3   7     2314.45     2373.04     45.79 o 
   4  -3   7      209.64      234.62     15.36 o 
   5  -3   7     1656.07     1553.35     38.93 o 
   6  -3   7      619.50      686.60     27.93 o 
   7  -3   7      364.75      291.38     32.79 o 
   8  -3   7      147.13      125.15     28.01 o 
   9  -3   7      117.80       87.89     37.15 o 
  10  -3   7      569.05      585.80     73.86 o 
  11  -3   7      344.35      413.49     48.96 o 
 -13  -2   7      383.74      347.35     48.37 o 
 -12  -2   7      100.59      135.04     35.85 o 
 -11  -2   7      210.46      212.72     36.79 o 
 -10  -2   7      164.65      174.35     32.14 o 
  -9  -2   7     1456.66     1465.86     62.95 o 
  -8  -2   7     1774.50     1667.59     63.42 o 
  -7  -2   7       94.31       73.62     18.51 o 
  -6  -2   7     3341.58     3188.53     59.19 o 
  -5  -2   7       97.27      101.91     11.67 o 
  -4  -2   7     1698.27     1722.49     43.29 o 
  -3  -2   7       25.64       31.95      8.27 o 
  -2  -2   7        1.56        5.20      7.85 o 
  -1  -2   7     8872.23     8802.83    112.87 o 
   0  -2   7      258.05      317.71     24.17 o 
   1  -2   7       74.93      103.86     11.52 o 
   2  -2   7     6574.53     6482.89     90.39 o 
   3  -2   7        1.56       -5.57      7.05 o 
   4  -2   7      324.77      297.89     34.26 o 
   5  -2   7       51.42       55.59     10.97 o 
   6  -2   7        2.97        2.67     10.23 o 
   7  -2   7     1784.22     1949.10     68.98 o 
   8  -2   7       14.02       -5.68     18.49 o 
   9  -2   7        4.82        8.50     20.07 o 
  10  -2   7      606.76      644.28     52.55 o 
  11  -2   7       40.56       12.18     25.63 o 
 -13  -1   7       51.72       72.31     33.27 o 
 -12  -1   7      509.97      571.75     53.11 o 
 -11  -1   7        9.34       32.96     23.75 o 
 -10  -1   7       40.52        7.24     20.67 o 
  -9  -1   7       23.35       29.80     19.96 o 
  -8  -1   7       10.38        1.88     10.46 o 
  -7  -1   7     2467.65     2389.30     52.92 o 
  -6  -1   7       14.13       13.00     10.74 o 
  -5  -1   7     1714.16     1632.03     38.20 o 
  -4  -1   7     4602.23     4514.21     70.56 o 
  -3  -1   7       95.85      136.56     11.02 o 
  -2  -1   7       75.25       79.22     23.84 o 
  -1  -1   7     2835.18     2985.16     46.61 o 
   0  -1   7      278.34      288.32     12.28 o 
   1  -1   7    13760.92    14236.36    170.97 o 
   2  -1   7      738.32      751.99     26.14 o 
   3  -1   7     1072.95     1098.08     37.23 o 
   4  -1   7    10264.01    10281.41    138.04 o 
   5  -1   7     1253.11     1188.15     34.55 o 
   6  -1   7       65.91       51.20     12.61 o 
   7  -1   7        8.78       18.33     13.31 o 
   8  -1   7     1170.50     1161.78     41.74 o 
   9  -1   7      787.78      831.76     50.68 o 
  10  -1   7       34.83       14.00     34.29 o 
  11  -1   7      120.27      110.28     47.89 o 
  12  -1   7      378.03      491.92     78.80 o 
 -13   0   7      132.24      287.22     67.45 o 
 -12   0   7      428.68      415.74     46.53 o 
 -11   0   7      226.52      223.77     35.11 o 
 -10   0   7     2007.37     2087.45     92.01 o 
  -9   0   7      165.62      125.59     18.37 o 
  -8   0   7     1192.69     1259.04     82.51 o 
  -7   0   7      292.28      289.33     20.59 o 
  -6   0   7     1508.41     1389.62     37.29 o 
  -5   0   7     2507.96     2449.07     60.26 o 
  -4   0   7       26.49       13.07      8.40 o 
  -3   0   7     5198.33     5096.90     79.18 o 
  -2   0   7     2659.00     2483.81     63.48 o 
  -1   0   7      829.22      900.29     14.81 o 
   0   0   7    11704.67    11784.23    120.61 o 
   1   0   7     2290.10     2475.98     48.95 o 
   2   0   7     3466.94     3523.78     56.36 o 
   3   0   7      450.19      412.29     18.63 o 
   4   0   7       57.06       83.45     11.64 o 
   5   0   7     2268.80     2114.90     47.86 o 
   6   0   7      803.92      811.13     45.14 o 
   7   0   7      419.95      433.56     26.73 o 
   8   0   7      193.73      192.86     26.51 o 
   9   0   7       80.28       69.96     18.92 o 
  10   0   7      595.95      610.41     70.93 o 
  11   0   7      110.79      186.04     54.86 o 
 -13   1   7        2.46       35.86     40.69 o 
 -12   1   7      334.21      347.36     64.98 o 
 -11   1   7      227.39      214.58     33.85 o 
 -10   1   7      174.66      160.01     22.48 o 
  -9   1   7     1436.30     1480.74     46.70 o 
  -8   1   7      339.34      332.20     31.47 o 
  -7   1   7        2.06       -8.91      8.91 o 
  -6   1   7     1107.37     1007.21     31.69 o 
  -5   1   7     1505.31     1368.89     34.80 o 
  -4   1   7      733.49      638.45     22.60 o 
  -3   1   7      568.87      638.83     19.90 o 
  -2   1   7      129.92      173.75     15.68 o 
  -1   1   7    22239.74    22629.99    529.98 o 
   0   1   7    10525.85    10480.20    166.17 o 
   1   1   7      315.53      347.65     13.47 o 
   2   1   7    13738.16    13861.19    170.10 o 
   3   1   7       80.22       87.42     10.84 o 
   4   1   7      924.06      872.87     28.06 o 
   5   1   7      121.42      126.59     15.05 o 
   6   1   7      211.90      230.86     24.39 o 
   7   1   7     6184.28     6122.98    117.53 o 
   8   1   7      341.95      341.69     26.64 o 
   9   1   7       44.38       44.62     21.02 o 
  10   1   7     1226.06     1249.52     79.87 o 
  11   1   7      135.76       89.59     45.42 o 
 -12   2   7      828.72      906.28     87.91 o 
 -11   2   7      204.89      183.41     42.10 o 
 -10   2   7      355.24      362.48     56.26 o 
  -9   2   7       16.34       33.32     14.53 o 
  -8   2   7      121.57      113.34     21.14 o 
  -7   2   7     3457.49     3440.56     68.01 o 
  -6   2   7       67.71       50.57     11.93 o 
  -5   2   7     1480.58     1505.40     37.50 o 
  -4   2   7     8938.35     8852.77    119.63 o 
  -3   2   7     2606.27     2734.31     48.20 o 
  -2   2   7      358.93      423.12     19.29 o 
  -1   2   7       89.37      114.61      5.54 o 
   0   2   7     5829.65     6001.36     98.61 o 
   1   2   7     4061.20     3876.27     58.94 o 
   2   2   7      250.08      262.33     16.33 o 
   3   2   7       59.36       29.46     10.04 o 
   4   2   7     5902.42     5855.19     90.72 o 
   5   2   7      368.57      375.34     26.15 o 
   6   2   7       73.14       68.68     14.38 o 
   7   2   7        1.46       -2.95     12.16 o 
   8   2   7     1357.33     1329.73     44.62 o 
   9   2   7     2326.48     2328.39    114.27 o 
  10   2   7        5.52       30.66     24.56 o 
  11   2   7      174.52      193.71     36.44 o 
 -12   3   7       26.23      -19.78     38.22 o 
 -11   3   7      389.86      464.69     42.98 o 
 -10   3   7      850.99      869.12     51.25 o 
  -9   3   7      578.85      534.46     30.23 o 
  -8   3   7       42.75       25.44     14.10 o 
  -7   3   7       34.68       10.37     14.50 o 
  -6   3   7     1111.85     1073.31     34.23 o 
  -5   3   7       38.26       36.47     12.28 o 
  -4   3   7     1147.10     1152.42     31.47 o 
  -3   3   7     5056.80     5175.52     78.12 o 
  -2   3   7    10645.48    10647.04    136.22 o 
  -1   3   7      621.31      596.85     19.25 o 
   0   3   7     1024.83      927.62     23.99 o 
   1   3   7      460.27      433.67     23.43 o 
   2   3   7     2746.26     2701.51     58.21 o 
   3   3   7     1823.56     1780.83     40.78 o 
   4   3   7      709.72      736.45     27.44 o 
   5   3   7     2411.20     2282.72     51.79 o 
   6   3   7      897.96      812.64     38.82 o 
   7   3   7      424.41      345.54     25.36 o 
   8   3   7      628.42      568.30     61.27 o 
   9   3   7      160.09      160.83     31.14 o 
  10   3   7      739.14      744.07     93.19 o 
  11   3   7      606.88      540.89     54.75 o 
 -12   4   7      364.83      370.91     44.54 o 
 -11   4   7       12.56        1.76     22.09 o 
 -10   4   7       46.31       33.98     21.57 o 
  -9   4   7     2200.66     2151.16     75.75 o 
  -8   4   7      772.04      791.98     51.88 o 
  -7   4   7       54.69       29.43     12.54 o 
  -6   4   7     1824.23     1998.39     48.36 o 
  -5   4   7       77.61       66.39     12.59 o 
  -4   4   7      553.06      638.37     30.88 o 
  -3   4   7      134.22      172.86     25.45 o 
  -2   4   7      157.64      177.17     13.57 o 
  -1   4   7     5965.94     5787.40     85.02 o 
   0   4   7      183.98      158.83     17.67 o 
   1   4   7       21.03       12.83      7.77 o 
   2   4   7     6329.87     6575.64    114.99 o 
   3   4   7      490.79      485.24     23.14 o 
   4   4   7     3347.57     3236.93     63.47 o 
   5   4   7      192.49      206.70     19.34 o 
   6   4   7       30.17       14.28     12.45 o 
   7   4   7     1261.24     1216.58    106.57 o 
   8   4   7        6.11        2.64     18.19 o 
   9   4   7       16.34       27.80     23.27 o 
  10   4   7     1108.65     1193.12     67.36 o 
  11   4   7      140.39      104.39     34.32 o 
 -12   5   7     1594.33     1657.23     80.11 o 
 -11   5   7       27.22       -1.74     23.19 o 
 -10   5   7       94.36      111.01     28.77 o 
  -9   5   7        2.39        4.22     20.07 o 
  -8   5   7      471.12      460.45     39.50 o 
  -7   5   7     1425.28     1486.65     44.55 o 
  -6   5   7      688.11      683.17     29.98 o 
  -5   5   7     1055.92     1059.54     34.33 o 
  -4   5   7     6566.90     6786.83    104.13 o 
  -3   5   7       35.64       27.67      9.64 o 
  -2   5   7        3.40       10.32      8.59 o 
  -1   5   7      890.28      887.20     28.14 o 
   0   5   7     1054.60     1002.34     29.88 o 
   1   5   7     1733.11     1573.37     38.95 o 
   2   5   7       68.69       78.29     13.12 o 
   3   5   7      310.53      296.87     20.68 o 
   4   5   7     2508.32     2376.43     54.75 o 
   5   5   7      744.54      650.35     73.48 o 
   6   5   7      103.68      112.59     24.17 o 
   7   5   7      259.60      225.88     31.96 o 
   8   5   7      531.92      500.98     45.03 o 
   9   5   7      396.50      491.98     98.87 o 
  10   5   7       60.29       47.70     27.95 o 
 -11   6   7      422.50      386.56     46.15 o 
 -10   6   7     1288.69     1453.44     70.20 o 
  -9   6   7       56.37       54.71     25.08 o 
  -8   6   7      287.78      312.21     36.88 o 
  -7   6   7      748.62      754.52     61.83 o 
  -6   6   7      570.84      689.82     31.32 o 
  -5   6   7      142.64      150.25     17.80 o 
  -4   6   7     1379.71     1418.95     47.92 o 
  -3   6   7     2499.64     2574.45     55.43 o 
  -2   6   7     2545.09     2468.15     65.02 o 
  -1   6   7      614.47      606.39     27.84 o 
   0   6   7     2783.56     2764.03     57.08 o 
   1   6   7      303.62      310.93     20.81 o 
   2   6   7     2566.05     2450.98     64.70 o 
   3   6   7      309.63      343.54     23.66 o 
   4   6   7       14.06       16.79     12.01 o 
   5   6   7     3710.31     3660.68    105.56 o 
   6   6   7      563.73      477.55     41.03 o 
   7   6   7       21.46      -10.22     19.17 o 
   8   6   7      243.38      200.71     36.03 o 
   9   6   7        6.51        9.05     25.57 o 
  10   6   7      342.27      352.43     46.89 o 
 -11   7   7        0.22       -6.72     27.53 o 
 -10   7   7        0.32       20.66     27.03 o 
  -9   7   7     1716.66     1741.26     76.30 o 
  -8   7   7       94.12       54.50     24.83 o 
  -7   7   7      204.30      149.42     35.97 o 
  -6   7   7     2978.83     3043.89     89.28 o 
  -5   7   7        3.63        3.15     11.59 o 
  -4   7   7     1133.43     1175.36     39.23 o 
  -3   7   7       27.85       52.88     13.74 o 
  -2   7   7      244.26      231.21     20.37 o 
  -1   7   7     2733.09     2657.84     58.67 o 
   0   7   7      935.61     1046.10     36.50 o 
   1   7   7       21.99       15.30     12.45 o 
   2   7   7     2255.45     2155.57     56.09 o 
   3   7   7     1141.42     1084.08     39.32 o 
   4   7   7      361.26      345.72     26.65 o 
   5   7   7        0.68       -0.66     17.84 o 
   6   7   7      341.57      390.13     59.75 o 
   7   7   7     1220.39     1193.02     63.99 o 
   8   7   7     1017.62     1012.50     63.89 o 
   9   7   7       44.46       44.36     29.88 o 
 -10   8   7       33.39       12.99     27.98 o 
  -9   8   7      214.21      195.81     45.70 o 
  -8   8   7        7.11       -4.68     25.80 o 
  -7   8   7      189.64      193.79     31.89 o 
  -6   8   7     1295.50     1227.09     58.33 o 
  -5   8   7       97.31       82.77     23.57 o 
  -4   8   7     2554.18     2674.47     93.83 o 
  -3   8   7      634.76      628.25     52.27 o 
  -2   8   7      364.55      337.53     24.93 o 
  -1   8   7       52.32       75.44     16.43 o 
   0   8   7     1575.03     1513.56     54.39 o 
   1   8   7     2124.28     2227.84     57.34 o 
   2   8   7       58.97       51.84     16.75 o 
   3   8   7     1874.17     1913.71     54.96 o 
   4   8   7      581.02      577.15     59.86 o 
   5   8   7      228.97      235.93     34.34 o 
   6   8   7       18.07       -2.75     21.93 o 
   7   8   7       10.65       13.45     26.89 o 
   8   8   7      765.70      791.85     64.30 o 
  -9   9   7      195.89      200.32     37.99 o 
  -8   9   7       91.21       58.00     28.02 o 
  -7   9   7      392.13      453.39     45.35 o 
  -6   9   7      298.14      264.32     36.35 o 
  -5   9   7      227.94      267.10     44.52 o 
  -4   9   7       86.03       84.19     32.88 o 
  -3   9   7     1968.83     2027.32     56.75 o 
  -2   9   7     1087.38     1107.09     50.02 o 
  -1   9   7        0.90       11.66     13.96 o 
   0   9   7       89.96       86.48     17.83 o 
   1   9   7      386.11      404.73     29.26 o 
   2   9   7     1085.70     1146.54     44.53 o 
   3   9   7       21.53       33.85     21.62 o 
   4   9   7        1.89      -19.21     19.21 o 
   5   9   7     1097.58     1246.33    108.54 o 
   6   9   7      991.43     1321.15     72.07 o 
   7   9   7        4.85       14.59     26.75 o 
  -8  10   7      486.64      470.65     50.80 o 
  -7  10   7       54.00       56.01     27.90 o 
  -6  10   7      297.92      297.51     60.31 o 
  -5  10   7        6.56        2.47     20.10 o 
  -4  10   7       27.46       15.69     19.64 o 
  -3  10   7        3.81       11.41     19.93 o 
  -2  10   7      180.34      169.60     23.41 o 
  -1  10   7     1772.31     1662.22     72.21 o 
   0  10   7      120.30       83.39     20.14 o 
   1  10   7      107.77      115.45     22.85 o 
   2  10   7      484.15      532.10     44.66 o 
   3  10   7        0.73       10.10     22.25 o 
   4  10   7      612.65      660.27     53.08 o 
   5  10   7       79.00       87.68     45.98 o 
   6  10   7      612.98      543.18     83.97 o 
  -7  11   7     1383.41     1409.11    118.71 o 
  -6  11   7        0.14       -4.72     36.76 o 
  -5  11   7       22.30       -9.33     34.29 o 
  -4  11   7      778.10      789.60     84.65 o 
  -3  11   7       19.25        3.85     21.92 o 
  -2  11   7       42.67       82.40     37.32 o 
  -1  11   7      154.00      115.34     40.13 o 
   0  11   7      788.77      825.45     76.05 o 
   1  11   7      136.89      166.71     46.88 o 
   2  11   7       23.97       53.73     36.87 o 
   3  11   7       86.45       11.35     39.23 o 
   4  11   7     1376.36     1305.13    109.60 o 
  -4  12   7      282.98      287.22     65.54 o 
  -3  12   7      772.40      667.29     81.84 o 
  -2  12   7       58.35       72.51     42.83 o 
  -1  12   7        2.39       -0.34     35.52 o 
   1  12   7       97.56       61.15     43.39 o 
   2  12   7      830.16      829.84     87.35 o 
  -2 -13   8       73.57      108.37     52.05 o 
  -1 -13   8       20.38        6.18     37.21 o 
   0 -13   8      380.79      651.89     87.68 o 
   1 -13   8       63.80       33.50     44.29 o 
   2 -13   8       29.78       65.86     32.98 o 
  -5 -12   8        2.36        4.58     27.14 o 
  -4 -12   8        1.63      -24.30     24.30 o 
  -3 -12   8      774.43      769.59     85.66 o 
  -2 -12   8      177.22      295.09     62.73 o 
  -1 -12   8      961.10     1072.54     94.65 o 
   0 -12   8       30.67       33.27     39.46 o 
   1 -12   8        8.43       42.85     26.79 o 
   2 -12   8      376.10      296.73     42.13 o 
   3 -12   8      111.29      142.62     35.80 o 
   4 -12   8      153.77      163.84     37.87 o 
   5 -12   8      512.90      481.46     54.17 o 
  -7 -11   8       96.41       54.77     32.95 o 
  -6 -11   8        1.31       11.93     28.17 o 
  -5 -11   8      143.77      163.21     36.58 o 
  -4 -11   8      428.73      417.79     47.07 o 
  -3 -11   8       93.72       65.27     26.35 o 
  -2 -11   8     1563.18     1684.19     72.47 o 
  -1 -11   8       32.16       29.34     33.61 o 
   0 -11   8      158.52      177.38     30.79 o 
   1 -11   8       88.68       69.12     25.59 o 
   2 -11   8       71.97       47.69     27.04 o 
   3 -11   8      999.29     1069.39     64.90 o 
   4 -11   8      288.26      279.51     42.19 o 
   5 -11   8       14.40       15.54     25.38 o 
   6 -11   8       46.31       20.19     27.88 o 
  -8 -10   8     1145.97     1204.69    129.28 o 
  -7 -10   8       44.16       51.23     28.91 o 
  -6 -10   8       66.27       60.73     29.70 o 
  -5 -10   8      526.22      432.39    124.61 o 
  -4 -10   8       13.94        7.68     21.42 o 
  -3 -10   8     1105.25     1061.90     58.41 o 
  -2 -10   8        0.30       23.39     20.02 o 
  -1 -10   8      117.92       87.25     19.39 o 
   0 -10   8     1575.30     1624.86     82.23 o 
   1 -10   8      297.76      290.51     36.75 o 
   2 -10   8        0.70       -5.93     20.40 o 
   3 -10   8      106.93      127.97     29.85 o 
   4 -10   8      156.74      172.66     34.14 o 
   5 -10   8      655.01      564.64     50.98 o 
   6 -10   8        0.21        4.24     23.13 o 
   7 -10   8       42.12       27.21     29.04 o 
   8 -10   8      222.89      248.75     43.84 o 
  -9  -9   8      135.45      133.16     37.99 o 
  -8  -9   8        1.20       -4.73     25.28 o 
  -7  -9   8       46.27       84.83     30.13 o 
  -6  -9   8     1682.27     1691.21     76.67 o 
  -5  -9   8       77.53      119.38     29.65 o 
  -4  -9   8     1674.40     1818.73     91.73 o 
  -3  -9   8      258.77      271.72     34.38 o 
  -2  -9   8      131.84      146.95     27.39 o 
  -1  -9   8     1105.81     1212.20     55.71 o 
   0  -9   8        7.39       17.90     13.16 o 
   1  -9   8     1469.05     1456.58     62.28 o 
   2  -9   8     2080.49     2138.00     76.48 o 
   3  -9   8      125.07       65.61     39.57 o 
   4  -9   8      614.89      589.09     65.42 o 
   5  -9   8      717.87      736.40    103.98 o 
   6  -9   8      375.24      260.91     38.85 o 
   7  -9   8      400.25      435.32     49.33 o 
   8  -9   8      232.59      317.56     64.53 o 
 -10  -8   8      634.19      563.92     58.46 o 
  -9  -8   8      137.04      205.85     39.82 o 
  -8  -8   8       10.28        3.46     22.88 o 
  -7  -8   8       10.43        7.67     22.24 o 
  -6  -8   8       25.36       49.36     23.20 o 
  -5  -8   8     2541.11     2528.10     85.77 o 
  -4  -8   8      957.49      929.83     51.90 o 
  -3  -8   8      554.06      480.92     38.82 o 
  -2  -8   8      428.40      442.38     26.01 o 
  -1  -8   8      513.42      477.17     27.26 o 
   0  -8   8      545.31      554.42     28.06 o 
   1  -8   8       31.80       15.14     11.49 o 
   2  -8   8      175.80      134.47     25.29 o 
   3  -8   8     1047.91     1134.98     55.02 o 
   4  -8   8     1209.09     1158.18     58.09 o 
   5  -8   8       39.32        0.19     18.34 o 
   6  -8   8     1022.18     1006.87     59.74 o 
   7  -8   8        6.43       15.34     24.38 o 
   8  -8   8      485.62      460.63     54.75 o 
   9  -8   8      127.83       96.57     50.47 o 
 -11  -7   8      238.83      149.53     37.95 o 
 -10  -7   8       83.02       38.29     59.24 o 
  -9  -7   8       81.86       39.55     27.32 o 
  -8  -7   8     1116.11     1172.34     66.49 o 
  -7  -7   8       31.55       14.53     20.64 o 
  -6  -7   8        3.25        4.34     20.53 o 
  -5  -7   8      335.76      252.42     33.28 o 
  -4  -7   8       43.45       95.61     23.38 o 
  -3  -7   8     3095.45     3144.44     67.86 o 
  -2  -7   8       30.34       31.63     12.13 o 
  -1  -7   8      511.18      515.96     40.04 o 
   0  -7   8     4494.70     4520.02     80.13 o 
   1  -7   8       90.34       95.02     14.06 o 
   2  -7   8        7.96        7.01     14.78 o 
   3  -7   8      885.86      835.93     50.19 o 
   4  -7   8      393.03      353.16     35.47 o 
   5  -7   8     1062.58     1137.60     56.63 o 
   6  -7   8       95.39       79.73     24.30 o 
   7  -7   8        3.12       -2.22     19.96 o 
   8  -7   8      836.33      884.56    132.48 o 
   9  -7   8        2.28        4.15     25.99 o 
  10  -7   8       32.69       35.51     44.91 o 
 -11  -6   8      118.99       74.70     48.68 o 
 -10  -6   8        8.02       -2.40     22.88 o 
  -9  -6   8      162.61      162.40     32.70 o 
  -8  -6   8        7.83       27.71     22.15 o 
  -7  -6   8     1097.30     1200.38     81.33 o 
  -6  -6   8     1959.40     1656.60    114.89 o 
  -5  -6   8      950.00      966.25     49.27 o 
  -4  -6   8        1.33      -10.65     10.65 o 
  -3  -6   8      421.96      429.95     22.20 o 
  -2  -6   8      886.09      852.77     30.18 o 
  -1  -6   8      653.93      703.79     29.67 o 
   0  -6   8      540.92      528.75     23.92 o 
   1  -6   8      255.48      238.08     16.96 o 
   2  -6   8     4426.19     4439.15     75.15 o 
   3  -6   8      162.01      160.53     23.75 o 
   4  -6   8      463.36      415.42     35.24 o 
   5  -6   8       43.11       41.44     37.66 o 
   6  -6   8     1080.77     1091.84     56.21 o 
   7  -6   8      405.62      415.87     42.17 o 
   8  -6   8       14.92       13.02     22.76 o 
   9  -6   8      489.03      514.43     51.82 o 
  10  -6   8      141.38      163.23     54.24 o 
 -12  -5   8      968.50      953.11     69.92 o 
 -11  -5   8       30.80       13.10     27.30 o 
 -10  -5   8      225.28      248.22     38.55 o 
  -9  -5   8       77.52       67.77     25.39 o 
  -8  -5   8      456.74      453.41     48.39 o 
  -7  -5   8       42.63       28.05     19.68 o 
  -6  -5   8      346.97      346.48     33.64 o 
  -5  -5   8      993.19     1015.92     47.06 o 
  -4  -5   8     1267.54     1324.01     43.16 o 
  -3  -5   8      276.69      268.33     17.63 o 
  -2  -5   8     5772.55     5680.57     88.71 o 
  -1  -5   8      994.03      916.10     29.10 o 
   0  -5   8     4199.75     4173.66     70.34 o 
   1  -5   8      585.23      604.02     25.70 o 
   2  -5   8      277.25      282.05     17.00 o 
   3  -5   8     1745.99     1815.61     40.55 o 
   4  -5   8       50.32       81.23     18.64 o 
   5  -5   8      476.04      501.93     37.71 o 
   6  -5   8     1430.41     1463.06     74.53 o 
   7  -5   8       30.32       37.72     27.82 o 
   8  -5   8      211.74      220.95     41.99 o 
   9  -5   8       39.99       24.45     25.75 o 
  10  -5   8       60.93       88.53     34.02 o 
  11  -5   8      140.51      213.79     69.42 o 
 -12  -4   8       55.38       17.91     28.30 o 
 -11  -4   8      183.36      187.10     35.60 o 
 -10  -4   8      261.30      204.23     47.05 o 
  -9  -4   8      246.33      213.41     33.64 o 
  -8  -4   8     4024.24     3777.65    186.66 o 
  -7  -4   8        0.88       -1.00     15.43 o 
  -6  -4   8      414.87      445.24     34.71 o 
  -5  -4   8      275.99      337.33     18.29 o 
  -4  -4   8      332.90      338.29     20.68 o 
  -3  -4   8     4005.45     4154.33     69.50 o 
  -2  -4   8      302.77      320.06     17.74 o 
   0  -4   8     9286.03     9101.46    122.51 o 
   1  -4   8     1042.45     1044.34     29.01 o 
   2  -4   8       94.47      123.20     15.90 o 
   3  -4   8      436.74      406.34     19.21 o 
   4  -4   8      729.78      747.82     25.84 o 
   5  -4   8     2932.66     2879.25    114.32 o 
   6  -4   8       12.47       10.87     17.19 o 
   7  -4   8       12.09        4.24     17.08 o 
   8  -4   8      994.76     1098.00     59.14 o 
   9  -4   8      125.54       55.39     27.49 o 
  10  -4   8      155.04      110.59     32.07 o 
  11  -4   8      242.99      286.81     45.45 o 
 -12  -3   8      216.38      144.02     34.89 o 
 -11  -3   8      320.65      361.58     44.84 o 
 -10  -3   8      139.51      125.32     29.50 o 
  -9  -3   8      842.79      902.98     53.91 o 
  -8  -3   8        2.10      -13.26     15.73 o 
  -7  -3   8      680.70      637.51     40.55 o 
  -6  -3   8     3793.73     3737.60     66.15 o 
  -5  -3   8      476.38      498.36     22.75 o 
  -4  -3   8     1278.24     1262.89     32.65 o 
  -3  -3   8     4277.80     4521.78     71.75 o 
  -2  -3   8     4391.24     4320.66     68.54 o 
  -1  -3   8     1850.14     1855.19     38.62 o 
   0  -3   8       28.44       38.07     12.79 o 
   1  -3   8     3106.62     3116.05     87.40 o 
   2  -3   8     8986.00     8998.20    121.10 o 
   3  -3   8     3531.19     3681.55     63.35 o 
   4  -3   8        2.26        4.24      8.63 o 
   5  -3   8     1018.26     1033.89     32.50 o 
   6  -3   8     1465.65     1393.49     40.17 o 
   7  -3   8      131.32      134.78     42.04 o 
   8  -3   8        6.85      -16.59     19.50 o 
   9  -3   8      310.38      290.45     38.57 o 
  10  -3   8      391.79      419.40     47.01 o 
  11  -3   8       15.25        6.48     32.26 o 
 -13  -2   8       11.02       21.36     40.36 o 
 -12  -2   8      595.84      520.84     51.39 o 
 -11  -2   8       24.06       21.49     23.07 o 
 -10  -2   8     1826.67     1730.32    151.14 o 
  -9  -2   8      351.60      429.81     40.27 o 
  -8  -2   8     1239.44     1194.47     54.72 o 
  -7  -2   8       98.47       87.11     14.26 o 
  -6  -2   8       62.82       55.87     19.50 o 
  -5  -2   8     3711.99     3677.22     64.34 o 
  -4  -2   8     2139.52     2133.47     44.04 o 
  -3  -2   8        8.36       35.95      9.55 o 
  -2  -2   8     7590.37     7833.59    105.24 o 
  -1  -2   8    10925.24    11763.25    146.79 o 
   0  -2   8     2692.04     2638.48     45.70 o 
   1  -2   8      124.34      108.62     10.85 o 
   2  -2   8     1037.66     1181.10     30.41 o 
   3  -2   8     7813.33     7776.00    126.71 o 
   4  -2   8     1412.86     1380.82     36.10 o 
   5  -2   8      475.99      441.62     24.44 o 
   6  -2   8     1318.45     1266.38     38.85 o 
   7  -2   8        4.28        3.83     12.22 o 
   8  -2   8     1534.10     1618.83     65.80 o 
   9  -2   8        0.15       12.33     21.70 o 
  10  -2   8       67.54       83.97     29.13 o 
  11  -2   8      828.27      954.15    142.54 o 
 -13  -1   8      136.54       97.65     97.24 o 
 -12  -1   8      189.95      171.45     36.29 o 
 -11  -1   8      969.50     1011.14     60.98 o 
 -10  -1   8        0.99       16.16     20.80 o 
  -9  -1   8       57.61       63.46     32.94 o 
  -8  -1   8     1390.09     1377.89     78.80 o 
  -7  -1   8        9.93        3.71     10.35 o 
  -6  -1   8      214.40      217.37     17.26 o 
  -5  -1   8      904.10      959.26     29.20 o 
  -4  -1   8     2531.30     2606.70     49.46 o 
  -3  -1   8     7243.00     7208.90    152.04 o 
  -2  -1   8      786.38      807.13     22.21 o 
  -1  -1   8       35.39       80.09     11.65 o 
   0  -1   8    22618.74    23193.42    600.00 o 
   1  -1   8     2848.68     3029.22     50.09 o 
   2  -1   8     2265.59     2316.45     62.94 o 
   3  -1   8      238.03      241.46     33.63 o 
   4  -1   8      606.56      574.61     23.71 o 
   5  -1   8     5446.68     5501.91     90.26 o 
   6  -1   8      305.34      272.62     21.32 o 
   7  -1   8       27.89       25.86     13.61 o 
   8  -1   8     1281.73     1292.65     44.87 o 
   9  -1   8       92.78       78.30     25.14 o 
  10  -1   8      355.69      455.12     44.59 o 
  11  -1   8      159.87      197.51     55.08 o 
 -13   0   8      137.80      153.44     56.43 o 
 -12   0   8        5.03      -20.95     23.35 o 
 -11   0   8      110.80      107.36     28.44 o 
 -10   0   8      123.28      108.43     26.04 o 
  -9   0   8      382.18      394.73     26.91 o 
  -8   0   8       78.15       88.81     16.00 o 
  -7   0   8      461.63      489.10     25.55 o 
  -6   0   8     5879.41     5690.33     91.30 o 
  -5   0   8      548.94      561.81     22.94 o 
  -4   0   8       83.75       64.55     10.00 o 
  -3   0   8     3925.76     3922.71     61.77 o 
  -2   0   8     6419.85     6625.37     88.88 o 
  -1   0   8       34.15       75.70      5.82 o 
   0   0   8     1661.17     1747.85     24.49 o 
   1   0   8      660.27      605.86     18.19 o 
   2   0   8     5952.31     5814.57     92.54 o 
   3   0   8      235.45      205.81     15.56 o 
   4   0   8      520.58      522.14     23.35 o 
   5   0   8       43.27       48.34     12.08 o 
   6   0   8     5026.39     5044.58     88.28 o 
   7   0   8     1636.40     1623.95     55.58 o 
   8   0   8        1.61       -2.75     13.66 o 
   9   0   8      676.80      793.64     82.93 o 
  10   0   8      119.73       75.20     39.79 o 
 -13   1   8      564.60      603.10     84.98 o 
 -12   1   8      168.13      187.28     53.17 o 
 -11   1   8        0.01      -10.76     20.66 o 
 -10   1   8      473.50      521.46     48.23 o 
  -9   1   8      190.34      206.03     25.49 o 
  -8   1   8      955.13      986.69     41.66 o 
  -7   1   8      278.23      314.27     24.92 o 
  -6   1   8      172.34      157.29     16.70 o 
  -5   1   8     1980.32     1859.69     58.83 o 
  -4   1   8     1758.43     1698.25     37.74 o 
  -3   1   8      184.51      168.37     18.62 o 
  -2   1   8    13702.61    14394.39    242.10 o 
  -1   1   8      150.88      225.20     18.99 o 
   0   1   8     5668.13     5860.38    135.80 o 
   1   1   8     1683.52     1897.90     35.17 o 
   2   1   8     2380.86     2573.98     46.80 o 
   3   1   8     2978.27     2829.10     52.76 o 
   4   1   8      209.00      194.15     16.31 o 
   5   1   8      223.07      231.01     18.93 o 
   6   1   8     1094.84     1131.69     67.33 o 
   7   1   8     1061.03     1061.01     38.90 o 
   8   1   8     1425.01     1483.66     48.52 o 
   9   1   8       24.65       32.38     17.50 o 
  10   1   8       10.31        6.15     21.42 o 
  11   1   8      563.43      672.24     80.04 o 
 -13   2   8        3.22       -2.14     39.57 o 
 -12   2   8        6.37      -27.99     27.99 o 
 -11   2   8     1220.43     1184.54     58.21 o 
 -10   2   8      222.14      225.19     25.42 o 
  -9   2   8        1.03       -0.61     13.05 o 
  -8   2   8     1843.91     1867.77     54.45 o 
  -7   2   8       10.20        1.03     10.76 o 
  -6   2   8      325.67      308.44     20.55 o 
  -5   2   8     2407.04     2360.29     49.40 o 
  -4   2   8      207.09      270.20     18.88 o 
  -3   2   8     2508.08     2515.21     45.96 o 
  -2   2   8       98.84      115.04     13.15 o 
  -1   2   8     1139.68     1250.23     41.85 o 
   0   2   8     8079.16     7733.72    137.20 o 
   1   2   8      248.40      229.81     12.92 o 
   2   2   8     1478.69     1456.60     33.56 o 
   3   2   8       83.02       90.86     11.86 o 
   4   2   8     3328.43     3238.38     73.23 o 
   5   2   8      578.62      556.68     26.50 o 
   6   2   8       20.29       21.60     12.32 o 
   7   2   8      575.17      537.99     30.21 o 
   8   2   8     1517.67     1466.87     80.89 o 
   9   2   8       45.16       14.28     21.44 o 
  10   2   8       55.79       30.33     24.99 o 
  11   2   8        6.82        5.17     38.33 o 
 -12   3   8       13.25       93.08     47.44 o 
 -11   3   8      252.91      195.10     32.60 o 
 -10   3   8      736.49      688.95     46.43 o 
  -9   3   8      302.26      253.45     24.73 o 
  -8   3   8      198.88      181.07     26.85 o 
  -7   3   8      702.15      753.50     31.69 o 
  -6   3   8     2995.42     2904.50     60.21 o 
  -5   3   8      116.52       93.97     13.39 o 
  -4   3   8     3950.21     4054.01     68.71 o 
  -3   3   8      862.64      804.72     30.30 o 
  -2   3   8     4336.10     4476.15     68.33 o 
  -1   3   8     1520.67     1477.77     42.57 o 
   0   3   8       56.49       66.81      8.13 o 
   1   3   8     2127.60     2036.23     40.14 o 
   2   3   8     2997.90     2805.49     52.39 o 
   3   3   8       51.59       29.98      9.81 o 
   4   3   8      642.25      634.00     27.12 o 
   5   3   8     1066.44     1075.18     35.79 o 
   6   3   8     2155.89     2000.06     59.75 o 
   7   3   8       62.44       90.46     23.28 o 
   8   3   8      108.75       42.88     38.45 o 
   9   3   8      198.73      224.93     35.01 o 
  10   3   8      926.23      822.59     81.84 o 
  11   3   8        9.80        5.57     44.52 o 
 -12   4   8     1054.37     1062.70    167.38 o 
 -11   4   8        3.87       -7.86     20.52 o 
 -10   4   8      168.80      143.61     29.53 o 
  -9   4   8      559.81      615.18     59.86 o 
  -8   4   8      853.80      875.11     42.17 o 
  -7   4   8        0.54        2.10     11.06 o 
  -6   4   8      651.98      591.16     58.17 o 
  -5   4   8     4237.79     4311.74     76.31 o 
  -4   4   8      622.62      556.52     24.26 o 
  -3   4   8        1.30       -9.24     11.10 o 
  -2   4   8     1558.57     1522.58     35.41 o 
  -1   4   8      228.80      195.46     13.57 o 
   0   4   8     2366.92     2165.68     43.03 o 
   1   4   8        1.24        4.27      7.62 o 
   2   4   8     2887.57     2934.87     65.59 o 
   3   4   8     4489.15     4316.24    100.50 o 
   4   4   8      945.51      960.79     33.42 o 
   5   4   8      119.79      109.06     24.17 o 
   6   4   8     1380.59     1274.85     42.19 o 
   7   4   8      712.47      670.48     48.96 o 
   8   4   8        5.68        6.48     20.94 o 
   9   4   8        0.20       -8.29     20.69 o 
  10   4   8      160.95      100.02     32.23 o 
 -12   5   8       31.83       -0.53     27.66 o 
 -11   5   8      721.41      684.65     54.17 o 
 -10   5   8      390.64      457.56     44.97 o 
  -9   5   8       79.15       71.80     24.12 o 
  -8   5   8     1774.72     1802.22     94.32 o 
  -7   5   8       14.08        9.67     12.51 o 
  -6   5   8       12.95        3.07     11.83 o 
  -5   5   8       77.24       58.07     13.80 o 
  -4   5   8     1023.67     1010.34     33.02 o 
  -3   5   8     2069.14     2081.40     47.10 o 
  -2   5   8       66.15       48.65     10.92 o 
  -1   5   8       11.82        4.38      8.56 o 
   0   5   8     4830.62     4758.57     78.06 o 
   1   5   8     1010.26      969.99     30.87 o 
   2   5   8     2520.51     2413.72     52.70 o 
   3   5   8        5.23       22.11     11.52 o 
   4   5   8     1483.16     1422.41     50.51 o 
   5   5   8     1108.99     1070.80     38.32 o 
   6   5   8       13.91       -2.43     27.77 o 
   7   5   8      197.82      161.03     31.62 o 
   8   5   8     1011.71     1026.90     58.44 o 
   9   5   8       83.13       80.59     31.87 o 
  10   5   8      732.94      747.51     59.31 o 
 -11   6   8      225.93      204.54     38.45 o 
 -10   6   8        5.99       15.71     24.09 o 
  -9   6   8       24.31       19.18     23.14 o 
  -8   6   8      179.80      130.02     52.50 o 
  -7   6   8      927.64      966.65     67.56 o 
  -6   6   8     1560.24     1725.49     58.60 o 
  -5   6   8        7.75       12.92     12.38 o 
  -4   6   8       29.67       11.77     10.92 o 
  -3   6   8      442.21      466.45     26.74 o 
  -2   6   8     1477.49     1450.87     40.22 o 
  -1   6   8     1254.23     1367.23     38.66 o 
   0   6   8      163.29      222.54     18.89 o 
   1   6   8     2225.27     2158.97     50.44 o 
   2   6   8      420.76      479.80     25.86 o 
   3   6   8       39.57       46.20     15.55 o 
   4   6   8      493.27      485.99     32.94 o 
   5   6   8      100.66       71.35     16.40 o 
   6   6   8      125.49      131.40     31.76 o 
   7   6   8      174.89      195.90     68.07 o 
   8   6   8        6.88      -12.84     22.20 o 
   9   6   8      908.94      911.79     93.81 o 
 -11   7   8      107.29       85.28     34.88 o 
 -10   7   8       25.69       15.10     25.68 o 
  -9   7   8      405.11      547.84     49.35 o 
  -8   7   8        9.16       23.27     22.50 o 
  -7   7   8        6.92        1.83     20.82 o 
  -6   7   8       15.23       -0.43     18.14 o 
  -5   7   8     2780.79     2983.36     87.70 o 
  -4   7   8      379.01      463.80     30.44 o 
  -3   7   8      350.54      363.43     24.85 o 
  -2   7   8     1794.93     1917.03     50.04 o 
  -1   7   8       78.06       79.66     15.29 o 
   0   7   8     2822.99     2938.97     63.59 o 
   1   7   8       94.13       54.10     14.77 o 
   2   7   8        3.33      -12.11     14.62 o 
   3   7   8     2890.17     3045.77     68.45 o 
   4   7   8       71.02       66.76     17.22 o 
   5   7   8       49.54       53.30     30.52 o 
   6   7   8      612.19      668.71     54.86 o 
   7   7   8       12.56        2.07     23.63 o 
   8   7   8     1674.05     1686.11     78.44 o 
   9   7   8      101.22      137.26     52.95 o 
 -10   8   8      100.16       66.86     60.65 o 
  -9   8   8      130.85      129.11     34.31 o 
  -8   8   8      474.48      514.39     47.25 o 
  -7   8   8      153.73      144.72     29.65 o 
  -6   8   8       17.37       33.86     38.11 o 
  -5   8   8      393.08      407.86     37.75 o 
  -4   8   8       42.24       45.16     16.47 o 
  -3   8   8     1909.01     2005.22     54.07 o 
  -2   8   8      153.14      173.65     20.68 o 
  -1   8   8      290.24      313.16     24.94 o 
   0   8   8      507.55      526.97     29.76 o 
   1   8   8       83.78      116.91     18.54 o 
   2   8   8       81.94      106.48     18.57 o 
   3   8   8      272.17      274.04     59.58 o 
   4   8   8      184.99      228.68     33.27 o 
   5   8   8      553.98      608.83     49.16 o 
   6   8   8        0.10      -22.08     22.08 o 
   7   8   8      118.83      100.16     44.85 o 
   8   8   8      431.00      509.01     80.04 o 
  -9   9   8      599.07      685.79     61.15 o 
  -8   9   8       87.03      131.94     32.40 o 
  -7   9   8      354.91      256.34     62.05 o 
  -6   9   8      901.75      871.25     54.90 o 
  -5   9   8      527.97      490.89     99.77 o 
  -4   9   8      123.78      118.69     26.17 o 
  -3   9   8      836.33      906.79     39.08 o 
  -2   9   8     2485.10     2426.25     82.33 o 
  -1   9   8     1190.24     1286.52     45.26 o 
   0   9   8        0.43       -6.00     12.55 o 
   1   9   8     2061.75     2173.16     60.11 o 
   2   9   8      889.38      853.58     39.89 o 
   3   9   8       34.92       43.43     29.40 o 
   4   9   8      172.59      149.06     47.89 o 
   5   9   8      901.13     1017.57     96.90 o 
   6   9   8     1222.18     1541.64    113.88 o 
   7   9   8      545.78      604.56     87.57 o 
  -8  10   8      201.72      174.80     53.96 o 
  -7  10   8        4.14      -26.98     32.38 o 
  -6  10   8        0.91       22.48     36.31 o 
  -5  10   8     1288.87     1309.40    104.77 o 
  -4  10   8      671.29      625.25     79.03 o 
  -3  10   8        0.88       82.62     40.13 o 
  -2  10   8       18.25       38.29     22.56 o 
  -1  10   8        2.66      -15.59     27.37 o 
   0  10   8      892.86      809.97     91.34 o 
   1  10   8      134.98       92.91     54.01 o 
   2  10   8        4.66       10.57     33.72 o 
   3  10   8      462.96      403.90     67.34 o 
   4  10   8      404.62      565.55     79.70 o 
   5  10   8      439.36      518.57     79.70 o 
  -6  11   8      114.38       95.44     48.45 o 
  -5  11   8       30.98       30.24     38.56 o 
  -4  11   8      667.48      720.46     84.09 o 
  -3  11   8     1691.83     1651.36    112.08 o 
  -2  11   8        2.37       38.11     38.11 o 
  -1  11   8       59.03       91.53     28.61 o 
   0  11   8     1489.11     1529.38     71.14 o 
   1  11   8       40.18       87.68     41.48 o 
   2  11   8      178.75      180.76     53.17 o 
   3  11   8      296.05      377.26     70.37 o 
   4  11   8      390.96      366.36     73.97 o 
  -4  12   8      271.65      323.08     64.19 o 
  -3  12   8       17.21       -6.41     34.06 o 
  -2  12   8      188.26      110.28     49.57 o 
  -1  12   8      547.95      656.38     80.04 o 
   1  12   8      381.22      423.69     71.38 o 
  -1 -13   9      142.55       82.74     46.99 o 
   0 -13   9      226.95      234.27     61.60 o 
   1 -13   9      498.18      604.79     85.77 o 
  -5 -12   9      289.69      243.77     43.78 o 
  -4 -12   9      158.11      220.93     41.01 o 
  -3 -12   9       13.86       59.13     44.97 o 
  -2 -12   9     1112.78     1078.95     96.45 o 
  -1 -12   9      226.79      264.17     58.01 o 
   0 -12   9      103.02       64.98     40.92 o 
   1 -12   9      425.37      435.22     48.15 o 
   2 -12   9       14.97       -4.13     24.10 o 
   3 -12   9      453.38      469.45     52.21 o 
   4 -12   9       21.45       27.44     28.77 o 
  -7 -11   9       29.68       47.02     31.75 o 
  -6 -11   9      806.70      839.06     64.27 o 
  -5 -11   9      324.54      350.68     45.61 o 
  -4 -11   9      790.52      906.08     61.16 o 
  -3 -11   9       37.14       76.34     27.54 o 
  -2 -11   9       88.64       77.90     41.26 o 
  -1 -11   9     1170.53     1227.78     95.89 o 
   0 -11   9      621.54      670.90     77.28 o 
   1 -11   9        4.28        5.19     20.90 o 
   2 -11   9      515.92      513.46     48.99 o 
   3 -11   9      371.80      426.82     47.54 o 
   4 -11   9      239.18      203.88     38.44 o 
   5 -11   9       31.78       -2.97     25.18 o 
   6 -11   9      227.49      303.39     47.42 o 
  -8 -10   9        1.91      -22.24     46.71 o 
  -7 -10   9      516.05      579.16     55.41 o 
  -6 -10   9      770.87      854.80    103.87 o 
  -5 -10   9       57.59       43.15     26.74 o 
  -4 -10   9      368.95      348.38     41.07 o 
  -3 -10   9      312.51      306.88     38.13 o 
  -2 -10   9      182.60      182.33     31.34 o 
  -1 -10   9      422.46      465.50     31.37 o 
   0 -10   9      157.92      187.34     45.53 o 
   1 -10   9      925.23      969.39    126.35 o 
   2 -10   9      266.63      261.10     36.16 o 
   3 -10   9      210.68      149.62     30.90 o 
   4 -10   9     1178.16     1069.53     63.78 o 
   5 -10   9      160.55      108.61     31.23 o 
   6 -10   9      181.36      135.37     35.71 o 
   7 -10   9        8.67        6.02     27.91 o 
  -9  -9   9        1.27      -15.51     26.58 o 
  -8  -9   9       60.42       52.97     28.13 o 
  -7  -9   9      558.01      512.30     51.57 o 
  -6  -9   9      428.62      478.58     48.33 o 
  -5  -9   9      813.71      826.92     55.05 o 
  -4  -9   9      112.70       75.14     24.15 o 
  -3  -9   9     1016.47     1057.31     55.87 o 
  -2  -9   9     2375.71     2448.56     91.95 o 
  -1  -9   9        0.51        3.18     13.04 o 
   0  -9   9       49.68       54.23     15.46 o 
   1  -9   9      849.25      891.24    105.39 o 
   2  -9   9      728.39      707.00     49.52 o 
   3  -9   9       99.91       88.13     25.60 o 
   4  -9   9       36.49       40.56     23.73 o 
   5  -9   9       98.93       64.26     26.62 o 
   6  -9   9      515.52      541.36     51.28 o 
   7  -9   9       53.79       20.65     27.73 o 
   8  -9   9       35.25       25.46     36.03 o 
 -10  -8   9      102.15      110.72     36.84 o 
  -9  -8   9      102.01      110.68     33.13 o 
  -8  -8   9     1339.18     1366.33     73.54 o 
  -7  -8   9      235.93      179.64     74.81 o 
  -6  -8   9      126.40      120.54     29.60 o 
  -5  -8   9     1101.50     1157.95     58.39 o 
  -4  -8   9      923.86      871.65     59.47 o 
  -3  -8   9        1.32      -15.06     15.06 o 
  -2  -8   9      397.24      399.41     28.14 o 
  -1  -8   9      461.34      492.62     27.61 o 
   0  -8   9     1098.15     1089.49     63.93 o 
   1  -8   9       32.09       21.36     11.98 o 
   2  -8   9      951.61      910.07     79.53 o 
   3  -8   9     1624.73     1685.04     67.37 o 
   4  -8   9      405.92      420.98     40.62 o 
   5  -8   9        0.34       13.31     20.09 o 
   6  -8   9       38.86       38.56     26.53 o 
   7  -8   9      729.07      813.66    105.33 o 
   8  -8   9        3.34      -22.18     22.18 o 
   9  -8   9        0.47      -10.64     28.31 o 
 -11  -7   9      135.74       62.39     51.71 o 
 -10  -7   9        2.83        6.35     27.25 o 
  -9  -7   9      362.51      362.12     46.48 o 
  -8  -7   9       95.52       73.67     28.43 o 
  -7  -7   9     1517.57     1715.76     74.42 o 
  -6  -7   9        6.80       11.90     20.18 o 
  -5  -7   9      270.16      306.54     35.11 o 
  -4  -7   9     3658.59     3710.01     99.68 o 
  -3  -7   9     1185.84     1233.54     40.33 o 
  -2  -7   9      814.39      787.52     70.28 o 
  -1  -7   9     1482.88     1565.91     43.92 o 
   0  -7   9        4.40        4.67     10.15 o 
   1  -7   9     1308.80     1158.08     36.45 o 
   2  -7   9       13.82        5.31     20.07 o 
   3  -7   9       23.41       32.71     18.82 o 
   4  -7   9     3087.47     2947.76     89.89 o 
   5  -7   9        0.69       -0.08     18.09 o 
   6  -7   9      176.27      168.63     30.82 o 
   7  -7   9      149.42      167.14     37.55 o 
   8  -7   9        9.43       -1.18     24.95 o 
   9  -7   9      614.43      719.37    104.49 o 
  10  -7   9       38.72      -33.72     40.13 o 
 -11  -6   9       25.30       19.06     31.36 o 
 -10  -6   9     2222.68     2279.91     94.93 o 
  -9  -6   9       15.98       23.47     24.66 o 
  -8  -6   9       60.86       39.59     21.64 o 
  -7  -6   9     1084.88     1101.82     57.97 o 
  -6  -6   9     1320.00     1245.53    122.87 o 
  -5  -6   9     2843.94     2931.04    100.44 o 
  -4  -6   9      222.43      220.47     17.98 o 
  -3  -6   9      335.22      334.83     33.00 o 
  -2  -6   9     5087.02     5115.59    109.13 o 
  -1  -6   9        0.32       12.90     11.40 o 
   0  -6   9      246.70      234.52     18.33 o 
   1  -6   9     3104.76     3194.00     61.88 o 
   2  -6   9      553.19      556.28     24.77 o 
   3  -6   9     1382.59     1368.19     72.84 o 
   4  -6   9      117.18      120.92     23.66 o 
   5  -6   9      434.24      408.73     37.99 o 
   6  -6   9      565.96      629.14     46.15 o 
   7  -6   9        1.30        1.88     19.92 o 
   8  -6   9      231.62      277.53     40.08 o 
   9  -6   9      484.64      549.34    119.05 o 
  10  -6   9      595.01      694.77     62.55 o 
 -12  -5   9       16.90        5.17     49.74 o 
 -11  -5   9        4.17       24.31     27.70 o 
 -10  -5   9      337.91      334.25     88.69 o 
  -9  -5   9     1309.29     1172.01     82.85 o 
  -8  -5   9      277.29      288.20     36.13 o 
  -7  -5   9        8.04        2.63     16.99 o 
  -6  -5   9     1101.83      915.72     49.10 o 
  -5  -5   9     3770.45     3681.83     94.39 o 
  -4  -5   9     1678.52     1782.23     43.15 o 
  -3  -5   9        4.68        4.70      9.22 o 
  -2  -5   9       27.01       23.89     11.49 o 
  -1  -5   9     2820.70     2653.45     53.87 o 
   0  -5   9     3586.15     3437.93     62.61 o 
   1  -5   9      307.73      262.66     24.56 o 
   2  -5   9      902.03      864.91     28.57 o 
   3  -5   9      984.59      887.39     28.85 o 
   4  -5   9     3609.24     3532.28     91.93 o 
   5  -5   9       16.98       -7.44     15.49 o 
   6  -5   9      471.97      468.45     41.16 o 
   7  -5   9     2279.64     2222.03    105.73 o 
   8  -5   9      533.21      658.59     52.43 o 
   9  -5   9       44.59       41.68     26.35 o 
  10  -5   9      100.98       56.43     32.72 o 
 -12  -4   9      886.41      817.99    128.49 o 
 -11  -4   9      437.09      486.92    103.93 o 
 -10  -4   9      751.05      744.86     76.67 o 
  -9  -4   9      308.97      213.47     52.78 o 
  -8  -4   9      219.77      171.17     52.22 o 
  -7  -4   9     3848.71     3837.38    102.63 o 
  -6  -4   9        2.63       25.14     15.49 o 
  -5  -4   9       22.40       17.27     14.03 o 
  -4  -4   9     6631.07     6910.41    117.85 o 
  -3  -4   9     1462.66     1631.81     39.34 o 
  -2  -4   9     1192.79     1264.06     33.79 o 
  -1  -4   9      870.43      873.77     37.70 o 
   0  -4   9      283.71      296.12     19.24 o 
   1  -4   9     6598.22     6302.70     93.89 o 
   2  -4   9        6.54       -1.83      7.04 o 
   3  -4   9       65.08       50.52     11.51 o 
   4  -4   9     1206.74     1203.51     53.23 o 
   5  -4   9        3.83       -6.49     14.66 o 
   6  -4   9       46.29       21.31     19.00 o 
   7  -4   9       62.65       84.68     24.55 o 
   8  -4   9      298.59      258.32     50.19 o 
   9  -4   9       75.57      102.31     42.32 o 
  10  -4   9        7.21       -2.17     25.58 o 
  11  -4   9       57.04       72.90     32.22 o 
 -12  -3   9       30.91       20.52     28.71 o 
 -11  -3   9      422.56      536.49     50.86 o 
 -10  -3   9      274.75      244.57     36.58 o 
  -9  -3   9        1.41        6.28     19.95 o 
  -8  -3   9      107.14       87.17     23.24 o 
  -7  -3   9      784.13      772.52     44.34 o 
  -6  -3   9      637.41      699.61     26.94 o 
  -5  -3   9      924.95      933.20     31.91 o 
  -4  -3   9       23.10       30.39      9.49 o 
  -3  -3   9      543.46      590.57     22.86 o 
  -2  -3   9     7950.98     7863.31    109.45 o 
  -1  -3   9       70.56       93.99     14.02 o 
   0  -3   9      224.79      235.26     19.34 o 
   1  -3   9     2449.11     2520.02     48.53 o 
   2  -3   9     5725.45     5903.40    159.41 o 
   3  -3   9     3612.74     3551.42     63.47 o 
   4  -3   9      527.24      500.71     23.41 o 
   5  -3   9      582.05      619.26     39.49 o 
   6  -3   9     2725.55     2651.70     59.11 o 
   7  -3   9      639.32      577.64     56.99 o 
   8  -3   9      451.07      427.14    109.38 o 
   9  -3   9      403.45      413.49     44.65 o 
  10  -3   9      116.61       88.61     38.84 o 
  11  -3   9      202.75      291.76     46.35 o 
 -12  -2   9      159.71      110.28     32.58 o 
 -11  -2   9       26.64        7.26     30.52 o 
 -10  -2   9       55.96       42.81     23.32 o 
  -9  -2   9     1393.78     1428.84     62.42 o 
  -8  -2   9     1322.38     1316.31     56.82 o 
  -7  -2   9       20.81        6.45     13.55 o 
  -6  -2   9     2069.86     2044.13     53.39 o 
  -5  -2   9     3296.54     3301.52     84.27 o 
  -4  -2   9     2994.17     2935.05     56.53 o 
  -3  -2   9      358.96      366.30     18.32 o 
  -2  -2   9     2453.99     2485.06     46.68 o 
  -1  -2   9     1764.53     1661.81     35.63 o 
   0  -2   9      404.83      339.98     16.59 o 
   1  -2   9       47.29       54.34      9.37 o 
   2  -2   9     1905.08     1954.38     41.54 o 
   3  -2   9      182.35      148.62     14.08 o 
   4  -2   9      211.99      192.78     25.28 o 
   5  -2   9     1377.12     1348.68     39.19 o 
   6  -2   9        4.42       10.54     11.71 o 
   7  -2   9       71.84       65.04     19.96 o 
   8  -2   9      136.76      150.91     28.08 o 
   9  -2   9        3.85      -17.20     20.30 o 
  10  -2   9     1050.05     1192.17     66.91 o 
  11  -2   9       64.93       42.88     30.20 o 
 -13  -1   9      252.11      281.18     45.27 o 
 -12  -1   9      256.73      226.62    112.02 o 
 -11  -1   9       56.06       71.48     28.61 o 
 -10  -1   9       53.21       42.43     21.26 o 
  -9  -1   9       31.13       25.12     20.23 o 
  -8  -1   9       12.85       12.49     17.03 o 
  -7  -1   9     1890.16     1879.92     48.07 o 
  -6  -1   9      154.33      171.56     18.68 o 
  -5  -1   9       12.26       -0.36      7.53 o 
  -4  -1   9     5645.52     5773.73     87.07 o 
  -3  -1   9     1980.59     2131.96     42.39 o 
  -2  -1   9        6.27       18.73      7.46 o 
  -1  -1   9        2.95        6.77      6.05 o 
   0  -1   9      156.36      241.86     23.01 o 
   1  -1   9     3595.20     3192.76     53.68 o 
   2  -1   9      936.71     1020.36     33.46 o 
   3  -1   9      218.34      187.39     14.86 o 
   4  -1   9    10009.84     9573.27    133.68 o 
   5  -1   9     1107.13     1031.68     34.28 o 
   6  -1   9     1768.62     1716.50     47.46 o 
   7  -1   9       35.65       41.43     14.87 o 
   8  -1   9      107.44      109.22     26.33 o 
   9  -1   9     1273.90     1451.63     65.16 o 
  10  -1   9       44.66       52.78     26.98 o 
  11  -1   9       73.74      128.49     48.00 o 
 -13   0   9      544.88      555.44     81.28 o 
 -12   0   9       10.64       -0.99     24.76 o 
 -11   0   9      369.15      321.79     52.22 o 
 -10   0   9      566.98      648.72     47.14 o 
  -9   0   9       64.83       67.17     15.86 o 
  -8   0   9       34.07       43.13     14.66 o 
  -7   0   9     3671.33     3834.78     75.59 o 
  -6   0   9      210.71      212.52     18.07 o 
  -5   0   9      744.51      791.44     27.51 o 
  -4   0   9       17.27        5.54     10.17 o 
  -3   0   9     2493.02     2537.49     49.00 o 
  -2   0   9     5831.04     5485.14     77.27 o 
  -1   0   9      180.20      209.64     19.83 o 
   0   0   9      837.51      921.77     15.75 o 
   1   0   9       24.03       40.08     15.59 o 
   2   0   9       36.73       38.02      8.25 o 
   3   0   9      627.33      530.23     41.51 o 
   4   0   9        3.46        1.72      8.31 o 
   5   0   9      191.29      216.31     19.02 o 
   6   0   9      111.76      130.48     17.40 o 
   7   0   9      774.43      754.69     71.21 o 
   8   0   9      531.04      534.98     32.88 o 
   9   0   9       65.07       81.33     19.70 o 
  10   0   9      609.18      617.94     73.18 o 
  11   0   9        4.43       82.06     45.98 o 
 -13   1   9      105.63      113.20     52.27 o 
 -12   1   9      271.99      349.94     64.19 o 
 -11   1   9      238.89      268.06     72.23 o 
 -10   1   9       76.92       64.00     18.34 o 
  -9   1   9     1678.22     1570.98     72.06 o 
  -8   1   9     1586.87     1582.38     46.46 o 
  -7   1   9       19.34       -0.10     27.16 o 
  -6   1   9      556.97      557.97     25.98 o 
  -5   1   9     2263.33     2197.75     47.74 o 
  -4   1   9      665.31      650.20     45.19 o 
  -3   1   9        1.21       -3.38      5.80 o 
  -2   1   9      201.23      214.06     20.62 o 
  -1   1   9     6369.18     6033.37    112.75 o 
   0   1   9      191.64      150.51     28.44 o 
   1   1   9      639.53      757.18     37.16 o 
   2   1   9     3142.78     2878.24     69.90 o 
   3   1   9     1238.14     1270.70     33.61 o 
   4   1   9     5574.40     5515.61     88.78 o 
   5   1   9       33.82       16.56     26.49 o 
   6   1   9      282.08      324.53     23.77 o 
   7   1   9      528.49      519.34     30.31 o 
   8   1   9     1912.39     1865.06     67.62 o 
   9   1   9      337.00      327.00     29.91 o 
  10   1   9     1144.18     1030.26     59.65 o 
  11   1   9        6.58       62.28     44.74 o 
 -12   2   9       48.16       50.81     40.69 o 
 -11   2   9      244.46      336.01     59.35 o 
 -10   2   9      514.20      497.49     51.68 o 
  -9   2   9      402.84      372.20     34.72 o 
  -8   2   9       18.53       16.48     13.48 o 
  -7   2   9     1222.46     1160.01     38.34 o 
  -6   2   9      530.63      535.08     25.65 o 
  -5   2   9       15.53        6.63      9.11 o 
  -4   2   9     4126.04     3932.40     72.19 o 
  -3   2   9      164.11      208.24     17.95 o 
  -2   2   9     1985.29     1884.04     54.05 o 
  -1   2   9     1208.67     1281.51     43.60 o 
   0   2   9        0.69       -1.74      9.67 o 
   1   2   9     5356.99     4925.13     72.44 o 
   2   2   9     2337.92     2513.56     68.52 o 
   3   2   9      264.99      239.96     35.79 o 
   4   2   9       50.81       34.68     13.29 o 
   5   2   9      536.86      574.24     27.68 o 
   6   2   9        6.27        6.49     12.50 o 
   7   2   9       60.77       77.06     17.69 o 
   8   2   9      512.60      483.31     31.88 o 
   9   2   9       12.03       10.49     21.29 o 
  10   2   9        8.15      -15.43     22.25 o 
  11   2   9      162.16       88.81     46.88 o 
 -12   3   9       94.99      135.01     51.04 o 
 -11   3   9      261.70      240.55     34.77 o 
 -10   3   9     3279.68     3098.31    138.72 o 
  -9   3   9      198.08      211.82     28.09 o 
  -8   3   9        2.70        1.90     12.34 o 
  -7   3   9      827.71      770.46     32.65 o 
  -6   3   9       96.04       91.70     16.59 o 
  -5   3   9      160.21      154.09     15.81 o 
  -4   3   9      120.34       93.19     12.20 o 
  -3   3   9     1046.23     1012.46     28.07 o 
  -2   3   9     1320.69     1171.52     27.42 o 
  -1   3   9      155.25      157.00      9.92 o 
   0   3   9      324.16      306.65     13.32 o 
   1   3   9     2367.99     2168.49     41.99 o 
   2   3   9     4603.57     4441.19     72.61 o 
   3   3   9      672.89      633.27     45.80 o 
   4   3   9      545.22      519.13     25.81 o 
   5   3   9      154.52      180.48     28.23 o 
   6   3   9     3213.86     3076.11     99.57 o 
   7   3   9        0.14       -5.14     23.77 o 
   8   3   9      112.21       85.47     25.53 o 
   9   3   9      132.84       83.79     25.97 o 
  10   3   9       63.01       71.19     28.22 o 
 -12   4   9      153.32      185.81     35.26 o 
 -11   4   9       90.79       40.17     29.85 o 
 -10   4   9       71.39       86.49     25.68 o 
  -9   4   9      323.82      295.37     26.36 o 
  -8   4   9     1331.79     1432.53     46.60 o 
  -7   4   9       31.00       13.47     12.24 o 
  -6   4   9     1589.72     1472.78     58.30 o 
  -5   4   9      315.37      289.93     32.43 o 
  -4   4   9     1094.55     1067.98     37.05 o 
  -3   4   9     4152.17     4239.53     98.24 o 
  -2   4   9     1634.80     1676.02     43.20 o 
  -1   4   9     5175.20     5100.87     78.52 o 
   0   4   9     3840.12     3834.56    117.69 o 
   1   4   9      894.06      921.17     28.50 o 
   2   4   9       40.15       47.68     11.02 o 
   3   4   9       14.16       14.45     10.83 o 
   4   4   9       21.34       22.43     11.63 o 
   5   4   9       93.11       83.67     16.53 o 
   6   4   9      134.50       82.94     16.96 o 
   7   4   9     1164.09     1096.94     55.16 o 
   8   4   9        4.46       25.41     21.75 o 
   9   4   9       19.50        3.59     36.82 o 
  10   4   9      266.36      308.40     43.60 o 
 -12   5   9     1047.25      978.97     64.47 o 
 -11   5   9       96.57      111.80     31.94 o 
 -10   5   9        1.98       -6.23     41.48 o 
  -9   5   9      163.50      162.03     30.30 o 
  -8   5   9      306.18      311.83     26.19 o 
  -7   5   9     2382.85     2528.56     61.44 o 
  -6   5   9        3.02       -9.52     11.09 o 
  -5   5   9       32.97       36.33     12.82 o 
  -4   5   9      945.47      946.11     32.27 o 
  -3   5   9       21.59       24.53     10.38 o 
  -2   5   9      287.81      315.71     19.25 o 
  -1   5   9     3770.90     3776.29     66.67 o 
   0   5   9      697.77      760.07     37.96 o 
   1   5   9     3555.71     3524.98     65.11 o 
   2   5   9       23.81       22.24     11.12 o 
   3   5   9       38.80       30.81     12.32 o 
   4   5   9     4096.61     4197.97    104.84 o 
   5   5   9       63.88       69.51     16.73 o 
   6   5   9      183.45      218.01     30.46 o 
   7   5   9        8.41       -9.13     18.72 o 
   8   5   9      295.41      295.08     39.08 o 
   9   5   9      512.57      494.07     49.42 o 
 -11   6   9       63.46       83.61     31.56 o 
 -10   6   9      536.37      572.53     69.64 o 
  -9   6   9       61.50      123.93     35.41 o 
  -8   6   9       79.32       97.90     27.05 o 
  -7   6   9      733.44      803.43     36.83 o 
  -6   6   9      174.41      128.83     19.50 o 
  -5   6   9     3010.62     3157.83     67.78 o 
  -4   6   9      163.95      166.72     18.68 o 
  -3   6   9     1673.31     1705.67     45.12 o 
  -2   6   9     7541.81     7537.57    115.21 o 
  -1   6   9       18.51       14.25     10.74 o 
   0   6   9     1212.42     1176.94     36.26 o 
   1   6   9      541.88      483.34     25.19 o 
   2   6   9       64.95       76.12     14.83 o 
   3   6   9      944.03      987.15     42.83 o 
   4   6   9      103.48       74.04     18.34 o 
   5   6   9     1528.16     1540.61     55.34 o 
   6   6   9     1015.03      965.55     67.90 o 
   7   6   9       32.12       44.98     22.33 o 
   8   6   9       47.81       56.22     28.10 o 
   9   6   9      361.03      374.68     70.71 o 
 -10   7   9       42.08       37.28     27.01 o 
  -9   7   9      580.93      503.33     48.05 o 
  -8   7   9      185.77      184.30     32.88 o 
  -7   7   9       66.69       63.58     24.19 o 
  -6   7   9        5.05       -7.94     12.83 o 
  -5   7   9      286.80      303.35     24.89 o 
  -4   7   9     2364.02     2242.51     67.21 o 
  -3   7   9      161.57      155.31     19.04 o 
  -2   7   9      104.38      104.17     16.32 o 
  -1   7   9     3210.14     3210.03     84.46 o 
   0   7   9      459.06      449.72     25.99 o 
   1   7   9     1779.20     1741.03     48.22 o 
   2   7   9     2193.00     2266.89     57.31 o 
   3   7   9      635.69      675.20     45.37 o 
   4   7   9      772.59      879.89     49.17 o 
   5   7   9      228.58      232.37     35.19 o 
   6   7   9      207.10      252.59     56.54 o 
   7   7   9      940.96      906.62     92.29 o 
   8   7   9      562.83      585.11     81.84 o 
 -10   8   9       54.69       65.54     43.17 o 
  -9   8   9       83.77       77.00     45.30 o 
  -8   8   9        0.01      -12.63     23.00 o 
  -7   8   9      838.84      974.74     73.74 o 
  -6   8   9      103.57       81.97     24.88 o 
  -5   8   9        1.02       28.91     20.55 o 
  -4   8   9     4416.53     4396.06     97.30 o 
  -3   8   9       70.19       39.44     16.04 o 
  -2   8   9     2691.91     2778.82     65.32 o 
  -1   8   9      104.61       44.47     26.59 o 
   0   8   9      145.12       40.46     39.91 o 
   1   8   9      337.75      410.69     39.54 o 
   2   8   9      544.71      626.43     49.29 o 
   3   8   9        1.13       12.06     20.19 o 
   4   8   9     1703.77     1866.41    115.34 o 
   5   8   9        1.41        9.67     33.39 o 
   6   8   9      155.51      163.22     52.38 o 
   7   8   9      358.68      312.17     67.00 o 
  -9   9   9        0.33        2.02     39.23 o 
  -8   9   9      155.12      158.17     54.75 o 
  -7   9   9        4.01       30.13     37.21 o 
  -6   9   9      835.56      839.51     90.27 o 
  -5   9   9      133.81      152.66     49.24 o 
  -4   9   9       13.26       -3.60     33.05 o 
  -3   9   9      460.96      512.59     43.72 o 
  -2   9   9     1148.19     1026.74     56.48 o 
  -1   9   9      965.80      918.49     54.81 o 
   0   9   9       37.47       29.37     22.95 o 
   1   9   9      314.50      340.58     70.93 o 
   2   9   9      520.14      681.49     49.73 o 
   3   9   9     1493.46     1512.30    105.44 o 
   4   9   9      920.03     1082.88     96.00 o 
   5   9   9       39.18       23.72     39.23 o 
   6   9   9      853.77      742.38     93.53 o 
  -7  10   9       95.43       -7.19     38.22 o 
  -6  10   9     1057.67     1160.34    105.67 o 
  -5  10   9        4.11      -16.30     33.50 o 
  -4  10   9      355.52      227.86     54.41 o 
  -3  10   9      546.80      546.22     76.22 o 
  -2  10   9      323.96      274.86     37.80 o 
  -1  10   9      226.20      219.88     42.32 o 
   0  10   9     1299.28     1404.98     67.36 o 
   1  10   9        0.55       13.29     22.63 o 
   2  10   9       88.24       94.76     43.50 o 
   3  10   9       20.88       31.03     35.75 o 
   4  10   9      174.71      219.32     58.90 o 
   5  10   9       82.98      130.29     56.88 o 
  -6  11   9      113.12      218.42     59.24 o 
  -5  11   9      220.12      145.13     52.16 o 
  -4  11   9      230.41      266.42     63.06 o 
  -3  11   9       48.25        9.33     39.79 o 
  -2  11   9      130.96      224.94     55.76 o 
  -1  11   9      437.39      453.67     47.92 o 
   0  11   9       14.03       15.23     25.88 o 
   1  11   9     1359.75     1415.07    104.10 o 
   2  11   9        4.68        8.43     37.43 o 
   3  11   9       80.56       16.08     41.26 o 
  -2  12   9      417.95      419.08     70.48 o 
  -4 -12  10      280.88      313.95     46.22 o 
  -3 -12  10      317.08      272.72     62.95 o 
  -2 -12  10       11.05      -10.23     34.85 o 
  -1 -12  10      302.29      192.45     55.53 o 
   0 -12  10       11.40       -6.97     33.72 o 
   1 -12  10       94.14       99.39     49.86 o 
   2 -12  10     1259.98     1374.38     81.95 o 
   3 -12  10        5.31       28.24     32.38 o 
   4 -12  10       26.30       34.47     39.63 o 
  -6 -11  10       22.78       18.01     27.78 o 
  -5 -11  10      239.51      198.64     37.57 o 
  -4 -11  10      393.20      454.53     48.12 o 
  -3 -11  10       18.22        4.76     22.77 o 
  -2 -11  10      603.90      602.76     73.41 o 
  -1 -11  10     1214.76     1349.53    101.51 o 
   0 -11  10      233.17      161.32     33.56 o 
   1 -11  10        0.96       -6.89     22.31 o 
   2 -11  10       78.30       79.97     45.19 o 
   3 -11  10      371.99      304.60     43.83 o 
   4 -11  10      274.68      256.57     41.65 o 
   5 -11  10       31.52       19.77     27.84 o 
   6 -11  10      411.95      554.39     60.37 o 
  -8 -10  10      909.89      986.95     71.52 o 
  -7 -10  10     1407.52     1386.85    109.04 o 
  -6 -10  10      487.88      457.58     49.88 o 
  -5 -10  10       99.38      105.71     30.43 o 
  -4 -10  10       14.20       16.95     23.75 o 
  -3 -10  10     1109.82     1050.00     75.09 o 
  -2 -10  10       13.13      -13.53     17.40 o 
  -1 -10  10        3.78       25.15     20.12 o 
   0 -10  10     1766.72     1797.05     71.49 o 
   1 -10  10      599.56      610.96     47.97 o 
   2 -10  10        1.70      -18.20     18.20 o 
   3 -10  10       54.09       45.35     25.97 o 
   4 -10  10       38.93       23.54     30.13 o 
   5 -10  10      928.87     1021.15     66.38 o 
   6 -10  10        1.68       34.25     27.35 o 
   7 -10  10        3.15       11.10     28.18 o 
  -9  -9  10      932.63      803.38     66.17 o 
  -8  -9  10      181.73      175.98     38.66 o 
  -7  -9  10       70.60      116.22     32.63 o 
  -6  -9  10      596.90      604.25     52.50 o 
  -5  -9  10        8.22        5.70     21.45 o 
  -4  -9  10        7.28       11.87     19.97 o 
  -3  -9  10     1998.50     2093.61    110.90 o 
  -2  -9  10        4.36        5.70     18.07 o 
  -1  -9  10     1087.51     1185.78     43.43 o 
   0  -9  10      146.92      175.87     50.92 o 
   1  -9  10      330.10      385.27     38.62 o 
   2  -9  10     3188.57     3124.95     96.41 o 
   3  -9  10       76.62       61.56     24.56 o 
   4  -9  10       84.57      103.65     45.25 o 
   5  -9  10      575.80      518.94     48.61 o 
   6  -9  10      298.09      359.95     95.38 o 
   7  -9  10      140.21      161.68     39.96 o 
   8  -9  10      177.03      221.10     43.44 o 
 -10  -8  10      206.31      162.52     78.52 o 
  -9  -8  10     1347.99     1357.92     78.01 o 
  -8  -8  10      499.98      448.06     49.39 o 
  -7  -8  10      657.64      688.99     53.82 o 
  -6  -8  10       28.49       27.13     37.38 o 
  -5  -8  10     1251.17     1235.83     61.88 o 
  -4  -8  10      909.92     1038.82    103.53 o 
  -3  -8  10       82.64      101.68     23.94 o 
  -2  -8  10      504.46      503.56     33.82 o 
  -1  -8  10     1564.68     1532.93     46.68 o 
   0  -8  10      347.13      363.93     25.25 o 
   1  -8  10      329.45      384.16     55.14 o 
   2  -8  10       65.64       61.93     22.07 o 
   3  -8  10      621.28      652.06     46.08 o 
   4  -8  10      616.02      627.70     66.04 o 
   5  -8  10       12.19       21.02     21.77 o 
   6  -8  10      218.89      215.25     48.62 o 
   7  -8  10      420.71      413.71     46.54 o 
   8  -8  10      682.76      741.67     61.89 o 
   9  -8  10       27.70       58.05     34.69 o 
 -10  -7  10      661.79      662.10     62.67 o 
  -9  -7  10        9.56       -9.38     25.52 o 
  -8  -7  10       92.07       96.51     29.81 o 
  -7  -7  10      625.64      564.42     47.97 o 
  -6  -7  10      235.01      203.63     41.54 o 
  -5  -7  10      378.89      276.43     34.77 o 
  -4  -7  10       23.22       11.20     17.90 o 
  -3  -7  10     2094.65     2371.49     56.39 o 
  -2  -7  10      156.65      155.68     18.53 o 
  -1  -7  10      198.18      203.58     19.85 o 
   0  -7  10     2280.52     2271.26     54.07 o 
   1  -7  10      938.75      979.17     48.92 o 
   2  -7  10      365.80      361.16     34.23 o 
   3  -7  10      313.21      293.05     34.62 o 
   4  -7  10       65.46       34.90     20.33 o 
   5  -7  10     1157.54     1254.64     84.09 o 
   6  -7  10       16.05       13.98     24.23 o 
   7  -7  10       72.62       53.29     26.05 o 
   8  -7  10     1850.30     1924.30     85.82 o 
   9  -7  10        4.65       12.05     29.68 o 
 -11  -6  10      512.93      541.38    144.11 o 
 -10  -6  10        0.26        7.55     25.20 o 
  -9  -6  10     1089.12     1155.56     67.65 o 
  -8  -6  10       96.66       83.13     27.77 o 
  -7  -6  10      276.21      267.28     66.44 o 
  -6  -6  10     2997.45     3147.77     94.65 o 
  -5  -6  10      338.92      376.77     35.64 o 
  -4  -6  10       16.85        9.51     10.39 o 
  -3  -6  10      587.52      581.87     42.68 o 
  -2  -6  10      182.18      216.53     19.76 o 
  -1  -6  10     2730.33     2786.09     74.74 o 
   0  -6  10       81.60       87.66     13.91 o 
   1  -6  10      259.92      189.32     24.70 o 
   2  -6  10     2214.78     2093.11     48.80 o 
   3  -6  10       20.69       -2.66     15.79 o 
   4  -6  10        0.07       11.66     16.94 o 
   5  -6  10      352.70      410.52     38.72 o 
   6  -6  10      640.75      651.11     48.03 o 
   7  -6  10      319.91      316.27     40.19 o 
   8  -6  10       98.09      127.79     32.71 o 
   9  -6  10       12.81       -4.34     39.51 o 
  10  -6  10      975.39     1017.31     92.97 o 
 -11  -5  10      248.62      257.92     42.75 o 
 -10  -5  10       61.19       51.78     30.97 o 
  -9  -5  10      304.68      294.47     38.91 o 
  -8  -5  10      279.01      268.92     35.97 o 
  -7  -5  10        3.75      -10.85     17.72 o 
  -6  -5  10       76.93       46.96     20.87 o 
  -5  -5  10      147.76      146.05     23.85 o 
  -4  -5  10     1495.89     1520.55     69.52 o 
  -3  -5  10        2.75       -0.94     12.25 o 
  -2  -5  10     3408.30     3420.19     64.86 o 
  -1  -5  10     4831.37     4635.16     78.70 o 
   0  -5  10      385.07      367.39     29.38 o 
   1  -5  10     1512.96     1511.54     39.30 o 
   2  -5  10      115.72      112.52     14.07 o 
   3  -5  10      492.39      519.88     24.14 o 
   4  -5  10       13.52       13.95     16.42 o 
   5  -5  10      227.74      235.21     43.45 o 
   6  -5  10      678.47      725.20    130.62 o 
   7  -5  10      477.05      384.55     39.97 o 
   8  -5  10       12.07        4.12     23.25 o 
   9  -5  10       29.83        0.44     23.95 o 
  10  -5  10      495.24      471.58     53.90 o 
 -12  -4  10       49.04       53.80     32.01 o 
 -11  -4  10      770.67      781.84     72.68 o 
 -10  -4  10      268.68      223.15     36.98 o 
  -9  -4  10      164.57      132.85     29.39 o 
  -8  -4  10     2083.86     1921.27     99.94 o 
  -7  -4  10     1484.64     1615.82     85.94 o 
  -6  -4  10       61.75      100.45     22.44 o 
  -5  -4  10       12.01       -8.45      8.45 o 
  -4  -4  10     1569.57     1706.10     42.41 o 
  -3  -4  10     3116.25     2993.90     58.31 o 
  -2  -4  10     1757.79     1816.06     42.80 o 
  -1  -4  10       35.34       29.08      9.52 o 
   0  -4  10     5791.52     5611.18     87.18 o 
   1  -4  10     2155.84     2022.50     44.90 o 
   2  -4  10        9.18       18.93     13.13 o 
   3  -4  10      158.88      117.94     16.53 o 
   4  -4  10      301.92      340.11     26.30 o 
   5  -4  10      983.60      985.20     71.66 o 
   6  -4  10      738.44      833.06     67.95 o 
   7  -4  10       13.35      -16.78     16.78 o 
   8  -4  10     1563.91     1551.50     98.02 o 
   9  -4  10      340.50      378.66     60.37 o 
  10  -4  10       58.62       72.74     32.78 o 
 -12  -3  10       13.91      -13.14     41.76 o 
 -11  -3  10       29.43       44.08     25.75 o 
 -10  -3  10       47.95       23.37     21.47 o 
  -9  -3  10      406.13      468.26     42.20 o 
  -8  -3  10       92.82      101.62     24.29 o 
  -7  -3  10        8.57        5.54     17.09 o 
  -6  -3  10     2437.78     2438.09     53.80 o 
  -5  -3  10       17.48       18.44     10.51 o 
  -4  -3  10      427.95      470.91     22.84 o 
  -3  -3  10      688.22      664.91     35.31 o 
  -2  -3  10       68.59       81.13     11.90 o 
  -1  -3  10     1388.66     1207.32     32.05 o 
   0  -3  10        3.95        9.13      7.85 o 
   1  -3  10      448.94      441.25     20.48 o 
   2  -3  10     2713.27     2568.33     51.64 o 
   3  -3  10     1355.89     1340.57     49.71 o 
   4  -3  10       10.58       22.33      9.86 o 
   5  -3  10       58.75       46.43     19.47 o 
   6  -3  10      638.46      674.22     48.17 o 
   7  -3  10      636.77      729.02     56.66 o 
   8  -3  10      303.16      268.28     36.68 o 
   9  -3  10       19.23       21.11     25.89 o 
  10  -3  10      839.37      918.87     88.13 o 
 -12  -2  10      331.01      401.71     48.93 o 
 -11  -2  10        0.16       15.41     23.92 o 
 -10  -2  10      244.63      321.66     92.80 o 
  -9  -2  10     1651.46     1868.40    138.33 o 
  -8  -2  10        2.45        4.86     23.44 o 
  -7  -2  10      328.50      345.17     22.45 o 
  -6  -2  10      695.11      663.77     27.73 o 
  -5  -2  10     3252.49     3231.89     80.92 o 
  -4  -2  10     8399.19     8538.66    120.81 o 
  -3  -2  10       13.65       11.64     10.16 o 
  -2  -2  10      129.07      170.03     13.84 o 
  -1  -2  10     2971.69     2871.39     51.33 o 
   0  -2  10      373.26      327.16     36.47 o 
   1  -2  10      144.34      181.60     13.72 o 
   2  -2  10        7.28        9.20      7.67 o 
   3  -2  10     1336.29     1327.60     35.86 o 
   4  -2  10     4659.28     4546.28     79.23 o 
   5  -2  10     1383.19     1346.85     56.34 o 
   6  -2  10     1756.54     1661.55     47.34 o 
   7  -2  10      513.40      537.46     30.65 o 
   8  -2  10       88.05       55.38     61.27 o 
   9  -2  10       32.85       32.13     25.23 o 
  10  -2  10      218.27      190.64     37.75 o 
  11  -2  10      287.90      358.57     48.57 o 
 -12  -1  10       17.15       17.25     26.77 o 
 -11  -1  10      706.69      797.56     56.55 o 
 -10  -1  10      413.07      396.49     59.92 o 
  -9  -1  10        1.45       -3.57     18.00 o 
  -8  -1  10      442.29      459.27     30.32 o 
  -7  -1  10      110.73      121.15     17.21 o 
  -6  -1  10      712.03      646.16     27.99 o 
  -5  -1  10      470.08      489.47     23.59 o 
  -4  -1  10      137.71      127.34     13.51 o 
  -3  -1  10     2163.31     2077.52     42.61 o 
  -2  -1  10     1211.03     1210.20     28.96 o 
  -1  -1  10      457.16      502.33     20.23 o 
   0  -1  10     1806.29     1752.38     70.99 o 
   1  -1  10       31.54       18.07      7.21 o 
   2  -1  10     3167.13     3086.80     70.38 o 
   3  -1  10      441.51      453.12     21.70 o 
   4  -1  10       14.83        7.83      9.67 o 
   5  -1  10      265.07      323.17     28.37 o 
   6  -1  10      263.09      260.72     22.90 o 
   7  -1  10        9.70       -1.86     13.49 o 
   8  -1  10     3217.24     3329.11     76.46 o 
   9  -1  10      194.35      170.92     33.00 o 
  10  -1  10      295.69      282.72     40.80 o 
  11  -1  10       36.88       49.91     46.99 o 
 -12   0  10        0.70      -17.09     25.80 o 
 -11   0  10      239.06      244.30     37.38 o 
 -10   0  10       23.32       20.40     21.29 o 
  -9   0  10      320.98      357.64     26.91 o 
  -8   0  10      543.77      597.09     31.24 o 
  -7   0  10       57.58       52.02     15.72 o 
  -6   0  10     9990.30     9935.04    141.45 o 
  -5   0  10       52.39       44.96     10.47 o 
  -4   0  10      849.90      882.91     27.85 o 
  -3   0  10     2519.92     2492.44     61.50 o 
  -2   0  10      177.15      168.13     10.05 o 
   0   0  10       94.74      100.66     15.75 o 
   1   0  10      352.71      396.82     15.81 o 
   2   0  10     5998.45     5650.60    139.58 o 
   3   0  10       71.87       75.41     11.72 o 
   4   0  10      246.85      200.93     17.65 o 
   5   0  10     2390.13     2259.73     53.52 o 
   6   0  10        3.07        3.90     12.48 o 
   7   0  10       43.64       58.54     16.39 o 
   8   0  10      257.44      247.94     26.14 o 
   9   0  10      726.47      766.58     40.67 o 
  10   0  10      505.60      367.82     62.39 o 
  11   0  10       15.60       37.21     40.47 o 
 -12   1  10     1458.94     1564.46    106.79 o 
 -11   1  10        3.77      -18.72     18.72 o 
 -10   1  10      161.69      144.62     40.76 o 
  -9   1  10     1054.77      997.89     40.22 o 
  -8   1  10      912.80      845.48     57.42 o 
  -7   1  10       38.26       37.79     12.33 o 
  -6   1  10      273.91      311.09     24.44 o 
  -5   1  10      841.57      776.17     27.86 o 
  -4   1  10     3807.99     3890.76     66.17 o 
  -3   1  10        1.49        0.57      5.51 o 
  -2   1  10     2361.31     2262.32     60.77 o 
  -1   1  10     1340.57     1163.15     57.16 o 
   0   1  10     2116.74     2106.03     58.62 o 
   1   1  10     2648.00     2525.68     66.39 o 
   2   1  10      213.44      204.66     16.42 o 
   3   1  10     2094.42     2078.89     52.48 o 
   4   1  10     2494.89     2374.73     52.40 o 
   5   1  10      622.93      603.47     29.02 o 
   6   1  10     1337.60     1348.47     43.91 o 
   7   1  10      259.99      255.12     24.83 o 
   8   1  10      119.53      133.41     21.62 o 
   9   1  10       45.40       52.76     19.61 o 
  10   1  10      269.76      209.88     51.60 o 
 -12   2  10       57.57        7.53     38.22 o 
 -11   2  10      337.94      388.61     57.11 o 
 -10   2  10        5.79        7.59     15.82 o 
  -9   2  10       57.73       33.19     16.30 o 
  -8   2  10     6328.89     6330.78    108.63 o 
  -7   2  10      519.53      568.20     29.48 o 
  -6   2  10      606.67      647.21     40.74 o 
  -5   2  10       37.46       31.80     11.00 o 
  -4   2  10     1275.33     1293.00     41.54 o 
  -3   2  10     2341.43     2110.61     60.73 o 
  -2   2  10      860.08      791.01     77.40 o 
  -1   2  10      909.30      871.37     40.13 o 
   0   2  10     5839.29     5689.42    113.38 o 
   1   2  10      262.11      261.71     13.12 o 
   2   2  10      651.88      630.82     38.56 o 
   3   2  10     2410.49     2278.19     48.97 o 
   4   2  10      280.63      253.71     20.02 o 
   5   2  10      603.27      582.16     28.96 o 
   6   2  10      689.75      693.88     32.96 o 
   7   2  10      278.02      303.95     26.57 o 
   8   2  10      836.57      820.22     56.88 o 
   9   2  10       20.41       15.19     34.74 o 
  10   2  10        2.20        7.42     25.28 o 
 -12   3  10       35.57       25.74     40.47 o 
 -11   3  10      817.03      742.14     51.50 o 
 -10   3  10       67.43       56.25     17.94 o 
  -9   3  10      944.70      921.77     40.01 o 
  -8   3  10       11.97       20.95     13.89 o 
  -7   3  10       45.14       68.43     14.79 o 
  -6   3  10     3758.17     3824.91     73.39 o 
  -5   3  10       39.55       28.19     10.78 o 
  -4   3  10       44.65       32.29      9.29 o 
  -3   3  10     5084.33     5051.38     78.37 o 
  -2   3  10      586.32      547.27     31.84 o 
  -1   3  10     7020.31     6702.97    130.00 o 
   0   3  10       18.32        8.95     12.25 o 
   1   3  10     3438.70     3505.77     58.61 o 
   2   3  10     7478.36     7320.35    116.41 o 
   3   3  10      107.86       86.85     13.63 o 
   4   3  10       83.99       66.51     14.44 o 
   5   3  10     1650.46     1696.62     47.66 o 
   6   3  10      160.63      169.44     20.97 o 
   7   3  10      321.95      259.00     25.40 o 
   8   3  10      118.35      144.47     29.52 o 
   9   3  10      471.78      412.15     49.46 o 
  10   3  10      927.98      993.03    167.10 o 
 -12   4  10       23.80       45.01     27.89 o 
 -11   4  10      146.86      145.02     53.34 o 
 -10   4  10      925.95      860.76     62.61 o 
  -9   4  10      559.44      606.20     39.07 o 
  -8   4  10      349.26      346.39     27.30 o 
  -7   4  10      514.02      534.46     33.77 o 
  -6   4  10      681.79      612.63     30.69 o 
  -5   4  10     1686.07     1808.89     46.03 o 
  -4   4  10     2747.68     2657.03     54.90 o 
  -3   4  10       22.73       11.07      8.41 o 
  -2   4  10       46.33       42.16      9.30 o 
  -1   4  10     1397.97     1387.16     43.86 o 
   0   4  10     4137.98     4036.60     66.13 o 
   1   4  10      153.50      142.61     13.03 o 
   2   4  10      453.42      371.75     39.03 o 
   3   4  10      484.36      506.45     27.09 o 
   4   4  10     5184.46     4907.60    111.88 o 
   5   4  10       67.55       29.47     14.14 o 
   6   4  10      357.40      424.21     37.56 o 
   7   4  10      330.05      366.89     58.68 o 
   8   4  10      385.47      323.27     43.50 o 
   9   4  10        7.83        8.13     24.48 o 
  10   4  10        1.33        1.46     38.00 o 
 -11   5  10      136.03      173.22     36.31 o 
 -10   5  10      146.11      168.74     33.22 o 
  -9   5  10       87.61       86.11     36.31 o 
  -8   5  10      689.84      686.65     35.67 o 
  -7   5  10      641.57      704.57     34.73 o 
  -6   5  10      952.38      894.01     36.20 o 
  -5   5  10      683.16      693.28     30.88 o 
  -4   5  10        6.12       17.12     10.86 o 
  -3   5  10     2647.44     2733.69     56.32 o 
  -2   5  10      281.19      293.42     36.90 o 
  -1   5  10      210.62      203.63     15.65 o 
   0   5  10     7929.19     7659.67    121.53 o 
   1   5  10      184.19      220.72     17.16 o 
   2   5  10      781.74      811.78     30.54 o 
   3   5  10      744.97      746.31     31.48 o 
   4   5  10      197.16      208.22     21.32 o 
   5   5  10     1237.46     1243.45     47.00 o 
   6   5  10      201.04      181.95     73.74 o 
   7   5  10       21.40       17.62     21.47 o 
   8   5  10      793.68      768.46     84.42 o 
   9   5  10       47.31       65.99     44.18 o 
 -11   6  10      140.13      152.66     50.59 o 
 -10   6  10       12.72      -22.56     22.56 o 
  -9   6  10      139.49      180.23     32.11 o 
  -8   6  10        7.99      -18.52     19.99 o 
  -7   6  10       25.16       29.35     15.06 o 
  -6   6  10     2057.37     2046.49     55.07 o 
  -5   6  10      241.77      262.21     28.81 o 
  -4   6  10     1136.33     1083.37     37.35 o 
  -3   6  10      267.98      324.80     22.41 o 
  -2   6  10     1405.35     1413.40     57.12 o 
  -1   6  10       71.89       73.33     21.50 o 
   0   6  10       19.27       17.50     17.21 o 
   1   6  10      588.17      617.13     41.64 o 
   2   6  10     5324.08     5308.19    123.62 o 
   3   6  10      527.49      538.22     41.05 o 
   4   6  10        5.24       16.92     17.28 o 
   5   6  10      442.95      417.24     43.62 o 
   6   6  10        8.60       43.17     35.52 o 
   7   6  10      317.84      268.11     61.83 o 
   8   6  10       20.35      -15.85     35.97 o 
 -10   7  10        1.24      -12.93     33.72 o 
  -9   7  10      310.39      351.29     65.87 o 
  -8   7  10      120.14      285.64     60.93 o 
  -7   7  10        6.01      -13.04     30.58 o 
  -6   7  10       90.77       92.26     24.87 o 
  -5   7  10      492.90      537.14     62.73 o 
  -4   7  10     1446.17     1452.59     61.18 o 
  -3   7  10      240.37      236.66     31.39 o 
  -2   7  10     2455.17     2568.38    127.87 o 
  -1   7  10      118.05      135.56     41.20 o 
   0   7  10      191.95      198.29     42.49 o 
   1   7  10      132.42      158.90     27.90 o 
   2   7  10      485.43      588.32     60.42 o 
   3   7  10      425.40      520.12     42.78 o 
   4   7  10      447.28      522.04     43.27 o 
   5   7  10        0.37       45.08     35.64 o 
   6   7  10      779.15      905.16     91.39 o 
   7   7  10      104.93       80.83     47.89 o 
   8   7  10      414.70      481.36     81.50 o 
  -9   8  10       11.53        3.37     37.21 o 
  -8   8  10      429.96      380.75     67.11 o 
  -7   8  10      368.03      546.11     78.35 o 
  -6   8  10       16.48       10.23     36.87 o 
  -5   8  10        7.47       12.88     21.28 o 
  -4   8  10      310.55      278.20     34.94 o 
  -3   8  10      217.80      234.35     84.25 o 
  -2   8  10     1138.84     1110.51     56.22 o 
  -1   8  10       53.71       20.36     20.74 o 
   0   8  10      763.32      774.03     49.99 o 
   1   8  10      609.90      630.91     47.10 o 
   2   8  10      230.13      229.87     34.10 o 
   3   8  10       65.33       93.91     26.98 o 
   4   8  10      754.93      636.26     78.69 o 
   5   8  10       32.48       27.43     38.33 o 
   6   8  10       29.71       40.92     39.12 o 
   7   8  10      309.17      301.83     68.57 o 
  -8   9  10      263.40      350.06     69.81 o 
  -7   9  10      392.20      441.11     72.84 o 
  -6   9  10      302.91      219.43     56.77 o 
  -5   9  10       23.08       30.35     38.00 o 
  -4   9  10       33.65       45.83     24.67 o 
  -3   9  10      243.26      267.21     36.12 o 
  -2   9  10       36.99       21.43     23.03 o 
  -1   9  10      646.46      761.11     53.04 o 
   0   9  10       18.91       14.75     22.54 o 
   1   9  10     1452.36     1432.63    143.27 o 
   2   9  10      714.57      665.98     51.32 o 
   3   9  10      145.32      171.21     50.36 o 
   4   9  10       57.15       24.06     39.68 o 
   5   9  10       33.25       70.82     43.95 o 
   6   9  10      344.19      436.50     76.44 o 
  -7  10  10      127.15       99.49     47.66 o 
  -6  10  10      405.86      387.94     71.50 o 
  -5  10  10      160.29      166.82     54.18 o 
  -4  10  10      349.79      463.26     75.32 o 
  -3  10  10       13.67        4.50     35.07 o 
  -2  10  10        3.62      -21.49     21.49 o 
  -1  10  10      749.99      826.11     61.38 o 
   0  10  10       90.19      125.48     40.58 o 
   1  10  10       26.80       14.05     25.14 o 
   2  10  10       24.40       30.01     38.11 o 
   3  10  10       73.85      119.83     50.25 o 
   4  10  10      343.23      220.78     59.92 o 
  -5  11  10       31.60       83.19     44.40 o 
  -4  11  10        5.93       76.89     48.56 o 
  -3  11  10      225.60      204.26     57.78 o 
  -2  11  10      239.52      174.47     55.20 o 
  -1  11  10       44.88       34.72     29.21 o 
   0  11  10      219.16      255.57     57.33 o 
   1  11  10      226.99      332.75     64.98 o 
   2  11  10        9.48       -5.85     38.56 o 
  -4 -12  11       11.60       41.93     45.08 o 
  -3 -12  11       29.17       31.93     38.00 o 
  -2 -12  11     1076.83     1259.26    105.78 o 
  -1 -12  11      127.01       94.32     44.29 o 
   0 -12  11      287.56      303.97     64.75 o 
   1 -12  11      797.08      999.02     95.10 o 
   2 -12  11       18.43        3.22     31.08 o 
   3 -12  11      748.37      779.83     63.83 o 
  -6 -11  11       67.85       96.53     35.30 o 
  -5 -11  11     1016.29     1014.92     67.59 o 
  -4 -11  11       12.79        9.82     30.46 o 
  -3 -11  11       35.16       37.69     27.08 o 
  -2 -11  11       38.42       46.43     39.79 o 
  -1 -11  11      579.63      610.41     73.41 o 
   0 -11  11     1156.89     1295.63     65.61 o 
   1 -11  11        3.73       41.72     26.23 o 
   2 -11  11      141.49      177.62     35.60 o 
   3 -11  11      121.52       72.93     31.42 o 
   4 -11  11      512.07      587.91     70.93 o 
   5 -11  11      224.13      227.67     50.92 o 
  -7 -10  11      530.65      582.78    119.89 o 
  -6 -10  11      515.08      454.96     51.22 o 
  -5 -10  11      287.23      258.99     40.67 o 
  -4 -10  11      258.55      235.79     37.50 o 
  -3 -10  11      613.32      655.66     50.03 o 
  -2 -10  11       19.70       23.09     22.97 o 
  -1 -10  11      307.53      311.90     36.52 o 
   0 -10  11      489.56      480.73     42.80 o 
   1 -10  11      436.14      499.85     45.86 o 
   2 -10  11       75.62       82.47     26.95 o 
   3 -10  11       18.78       31.93     25.00 o 
   4 -10  11      738.46      623.58     55.31 o 
   5 -10  11      940.48     1048.12     67.77 o 
   6 -10  11      389.14      339.66     91.22 o 
  -9  -9  11      322.72      332.70     49.92 o 
  -8  -9  11      228.46      241.70     43.00 o 
  -7  -9  11       94.01       76.84     30.62 o 
  -6  -9  11       54.12       47.13     27.26 o 
  -5  -9  11      295.36      221.99     35.66 o 
  -4  -9  11      272.91      295.77     37.99 o 
  -3  -9  11        0.80      -15.78     17.30 o 
  -2  -9  11     1148.48     1282.75     59.14 o 
  -1  -9  11      733.28      781.35     37.60 o 
   0  -9  11        2.42       -6.48     18.60 o 
   1  -9  11      244.59      195.00     30.50 o 
   2  -9  11       38.73       20.11     33.95 o 
   3  -9  11     1293.20     1385.21     65.76 o 
   4  -9  11      213.76      180.76     34.51 o 
   5  -9  11        2.55       27.09     24.98 o 
   6  -9  11     1176.92     1245.18     71.94 o 
   7  -9  11       25.62       44.84     29.85 o 
  -9  -8  11        4.09       10.16     27.38 o 
  -8  -8  11     2230.66     2519.13     98.65 o 
  -7  -8  11       27.08      -23.09     23.09 o 
  -6  -8  11      103.12       84.80     27.70 o 
  -5  -8  11      876.62      906.90     55.57 o 
  -4  -8  11      224.84      212.75     52.05 o 
  -3  -8  11       79.93      107.79     25.16 o 
  -2  -8  11      126.07      141.35     19.42 o 
  -1  -8  11      177.51      189.36     22.04 o 
   0  -8  11      598.61      601.50     30.44 o 
   1  -8  11        4.59       -9.89     16.16 o 
   2  -8  11       90.47       81.95     24.80 o 
   3  -8  11     2058.82     2060.95     77.01 o 
   4  -8  11      172.22      163.38     30.43 o 
   5  -8  11        5.31       -7.98     18.65 o 
   6  -8  11       16.33       14.47     22.97 o 
   7  -8  11      192.88      178.26     35.13 o 
   8  -8  11      576.01      694.24     60.88 o 
 -10  -7  11      323.11      353.01     49.02 o 
  -9  -7  11       42.72       46.96     29.11 o 
  -8  -7  11       57.15        1.11     23.56 o 
  -7  -7  11      100.01       65.65     25.18 o 
  -6  -7  11      870.35      887.63     81.56 o 
  -5  -7  11      639.18      625.42     45.81 o 
  -4  -7  11     2335.87     2324.90    107.41 o 
  -3  -7  11     5374.53     5380.92     95.06 o 
  -2  -7  11       93.68       51.02     14.47 o 
  -1  -7  11      834.72      780.88     33.33 o 
   0  -7  11        4.92        2.53     10.10 o 
   1  -7  11     2107.64     2103.91     52.12 o 
   2  -7  11     1360.93     1253.53    103.81 o 
   3  -7  11      101.16       61.89     39.91 o 
   4  -7  11     1006.32      871.56     51.23 o 
   5  -7  11     1009.01     1059.38     58.70 o 
   6  -7  11        6.97       14.16     21.30 o 
   7  -7  11       26.56       23.18     25.56 o 
   8  -7  11        2.26        7.69     26.63 o 
   9  -7  11      515.70      530.04     56.42 o 
 -11  -6  11        0.15      -10.50     27.16 o 
 -10  -6  11     1635.60     1670.85     81.31 o 
  -9  -6  11      327.63      313.74     42.64 o 
  -8  -6  11      120.46      118.33     30.04 o 
  -7  -6  11      191.91      182.94     34.62 o 
  -6  -6  11       34.12       58.33     24.00 o 
  -5  -6  11      640.98      707.47     85.60 o 
  -4  -6  11      139.07      141.79     17.34 o 
  -3  -6  11       11.12       22.18     14.16 o 
  -2  -6  11     4046.56     4158.95     77.79 o 
  -1  -6  11      264.39      268.34     22.81 o 
   0  -6  11      124.95      144.29     17.05 o 
   1  -6  11      140.00      166.18     17.70 o 
   2  -6  11      333.19      362.73     22.78 o 
   3  -6  11      359.12      342.16     32.79 o 
   4  -6  11      347.57      298.20     33.23 o 
   5  -6  11      447.18      424.35     40.42 o 
   6  -6  11      913.89      913.63    117.14 o 
   7  -6  11      250.81      303.52     40.07 o 
   8  -6  11        0.57       19.12     25.46 o 
   9  -6  11      319.12      313.08     47.14 o 
 -11  -5  11      172.67      147.99     37.72 o 
 -10  -5  11       10.98       32.32     26.84 o 
  -9  -5  11       13.91       18.68     22.83 o 
  -8  -5  11     1323.04     1368.98     65.68 o 
  -7  -5  11      404.03      425.94     39.73 o 
  -6  -5  11      198.80      165.21     59.30 o 
  -5  -5  11     2183.65     2196.90     93.64 o 
  -4  -5  11      384.30      380.68     23.41 o 
  -3  -5  11      248.83      232.28     19.49 o 
  -2  -5  11      586.17      606.82     36.61 o 
  -1  -5  11     1648.94     1596.61     42.03 o 
   0  -5  11     6884.76     6813.52    104.80 o 
   1  -5  11     2980.11     2880.71     59.04 o 
   2  -5  11        3.63        8.16     10.16 o 
   3  -5  11     1328.68     1288.15     57.66 o 
   4  -5  11     1380.58     1436.28     57.29 o 
   5  -5  11      784.16      734.24     46.14 o 
   6  -5  11        5.96       -7.63     40.69 o 
   7  -5  11      262.95      232.94     35.50 o 
   8  -5  11      778.04      834.25    142.48 o 
   9  -5  11       77.99       81.50     30.76 o 
  10  -5  11      631.01      756.91    118.77 o 
 -12  -4  11      329.51      280.92     45.25 o 
 -11  -4  11      839.21      767.83     60.69 o 
 -10  -4  11      347.78      340.78     42.65 o 
  -9  -4  11       29.35       34.70     22.88 o 
  -8  -4  11       55.13       42.27     21.46 o 
  -7  -4  11     1044.01     1073.45     96.28 o 
  -6  -4  11     1444.47     1443.84     78.13 o 
  -5  -4  11        0.99       -7.58      9.63 o 
  -4  -4  11      717.82      747.49     29.55 o 
  -3  -4  11      684.65      747.34     42.58 o 
  -2  -4  11     3265.04     3313.30     62.91 o 
  -1  -4  11      103.83      119.90     14.11 o 
   0  -4  11       75.08       94.90     13.02 o 
   1  -4  11      668.10      618.95     25.59 o 
   2  -4  11     1734.87     1738.74     43.36 o 
   3  -4  11     2442.62     2373.53     72.37 o 
   4  -4  11     1680.19     1715.41     45.27 o 
   5  -4  11      246.93      299.31     32.54 o 
   6  -4  11      737.26      726.29     82.29 o 
   7  -4  11       35.04       29.38     22.95 o 
   8  -4  11       33.82       40.02     23.93 o 
   9  -4  11      460.35      465.11     49.35 o 
  10  -4  11      398.08      390.36     50.38 o 
 -12  -3  11       86.59       49.55     34.23 o 
 -11  -3  11      124.73       97.24     31.58 o 
 -10  -3  11      652.66      518.81     47.03 o 
  -9  -3  11      235.45      224.80     33.72 o 
  -8  -3  11       18.31        2.71     19.98 o 
  -7  -3  11     1679.95     1697.71     64.00 o 
  -6  -3  11      902.42      873.13     32.61 o 
  -5  -3  11      469.68      457.86     24.45 o 
  -4  -3  11      664.71      667.00     27.30 o 
  -3  -3  11      265.91      296.40     18.97 o 
  -2  -3  11     6969.17     6743.16    100.41 o 
  -1  -3  11     1791.17     1732.39     40.18 o 
   0  -3  11     2531.10     2506.03     54.31 o 
   1  -3  11     2777.33     2646.95     52.60 o 
   2  -3  11      565.32      547.10     39.32 o 
   3  -3  11       30.26       36.27     11.26 o 
   4  -3  11      256.21      256.33     24.27 o 
   5  -3  11       56.47       64.58     14.35 o 
   6  -3  11     5074.67     5282.53    149.17 o 
   7  -3  11      247.09      197.14     37.32 o 
   8  -3  11       21.60       39.74     24.03 o 
   9  -3  11      613.82      579.30    110.33 o 
  10  -3  11      798.60      882.04     63.87 o 
 -12  -2  11      317.37      318.48     45.74 o 
 -11  -2  11       12.75       15.62     25.66 o 
 -10  -2  11       34.57       52.88     24.04 o 
  -9  -2  11        2.18       13.87     18.98 o 
  -8  -2  11     3362.25     3305.56     93.97 o 
  -7  -2  11      325.88      338.66     23.61 o 
  -6  -2  11      584.46      588.34     27.91 o 
  -5  -2  11     4382.23     4520.37     78.98 o 
  -4  -2  11     3713.54     3818.66    117.48 o 
  -3  -2  11      268.70      267.16     25.95 o 
  -2  -2  11        2.06        9.06      7.39 o 
  -1  -2  11       57.36       38.37     13.56 o 
   0  -2  11     4396.35     4300.80    120.92 o 
   1  -2  11      672.54      612.25     23.24 o 
   2  -2  11      921.82      901.58     28.88 o 
   3  -2  11     1776.53     1729.33     63.90 o 
   4  -2  11      290.38      276.61     20.59 o 
   5  -2  11       23.74       12.86     11.90 o 
   6  -2  11      835.93      817.54     35.31 o 
   7  -2  11     1900.14     1949.15     72.58 o 
   8  -2  11     1681.49     1590.34    138.49 o 
   9  -2  11        2.71       22.50     26.57 o 
  10  -2  11        1.99       32.42     38.39 o 
 -12  -1  11      310.55      243.44     67.39 o 
 -11  -1  11      859.35      866.42     94.26 o 
 -10  -1  11       94.23       90.77     52.22 o 
  -9  -1  11       63.48       82.00     23.47 o 
  -8  -1  11      796.82      759.30     34.99 o 
  -7  -1  11     2442.09     2469.41     58.29 o 
  -6  -1  11       12.20       -7.78      9.81 o 
  -5  -1  11       39.73       29.82     11.05 o 
  -4  -1  11     5660.64     5655.72     88.84 o 
  -3  -1  11     3568.12     3523.71     61.01 o 
  -2  -1  11     2489.15     2444.18     45.53 o 
  -1  -1  11      732.60      736.62     44.16 o 
   0  -1  11        1.27      -10.06     10.06 o 
   1  -1  11     2901.59     2716.29     62.49 o 
   2  -1  11     2953.73     2877.46     54.60 o 
   3  -1  11       96.77      126.56     20.61 o 
   4  -1  11     5965.29     6120.49     99.01 o 
   5  -1  11      272.08      279.61     22.38 o 
   6  -1  11       11.37       18.50     13.82 o 
   7  -1  11     1330.73     1371.29     47.78 o 
   8  -1  11        6.09        9.35     20.77 o 
   9  -1  11     1095.55     1307.96     65.97 o 
  10  -1  11      157.71      169.86     36.49 o 
 -12   0  11       22.21       10.61     26.75 o 
 -11   0  11        6.31      -10.99     21.82 o 
 -10   0  11     2298.56     2346.87    140.18 o 
  -9   0  11      757.36      728.76     35.61 o 
  -8   0  11       42.37       37.10     14.40 o 
  -7   0  11     1191.68     1206.07     39.86 o 
  -6   0  11      226.49      241.16     22.29 o 
  -5   0  11     1724.59     1769.91     43.75 o 
  -4   0  11     1319.37     1304.45     34.39 o 
  -3   0  11       15.65        0.51      6.11 o 
  -2   0  11     9064.81     9038.00    118.62 o 
  -1   0  11     2570.73     2539.71     66.85 o 
   0   0  11      538.57      556.50     31.59 o 
   1   0  11      653.75      613.29     19.75 o 
   2   0  11       56.87       73.76     10.27 o 
   3   0  11     2444.07     2458.20     51.62 o 
   4   0  11     1340.04     1313.93     38.57 o 
   5   0  11     2399.78     2412.81     56.65 o 
   6   0  11     3400.88     3337.03     71.88 o 
   7   0  11      168.86      128.30     20.57 o 
   8   0  11      765.41      798.05     40.06 o 
   9   0  11      579.45      612.78     77.17 o 
 -12   1  11        1.92       10.17     43.00 o 
 -11   1  11      349.77      296.70     39.52 o 
 -10   1  11      216.01      182.55     25.35 o 
  -9   1  11     1154.82     1143.17     61.00 o 
  -8   1  11      387.90      446.15     58.51 o 
  -7   1  11        1.07       -1.03     11.37 o 
  -6   1  11      179.84      173.51     18.00 o 
  -5   1  11     5734.90     5794.72     92.72 o 
  -4   1  11     2289.75     2233.72     50.83 o 
  -3   1  11     1181.36     1111.98     31.27 o 
  -2   1  11       35.21       59.33     24.67 o 
  -1   1  11     6931.67     6700.16    128.53 o 
   0   1  11     5274.33     5045.67    143.55 o 
   1   1  11       32.62       13.71     11.46 o 
   2   1  11      727.36      652.47     23.12 o 
   3   1  11     1725.85     1677.59     56.98 o 
   4   1  11      213.02      261.83     28.46 o 
   5   1  11      167.21      188.91     19.51 o 
   6   1  11       14.84        3.48     17.57 o 
   7   1  11     1995.11     2050.55     57.84 o 
   8   1  11      836.61      907.52     42.39 o 
   9   1  11       61.47       49.51     25.07 o 
  10   1  11      210.66      205.27     54.86 o 
 -12   2  11       93.01        2.36     38.11 o 
 -11   2  11      834.99      922.83     56.95 o 
 -10   2  11       12.49        5.56     16.08 o 
  -9   2  11      231.78      213.57     24.77 o 
  -8   2  11      111.64       97.30     23.31 o 
  -7   2  11      321.50      309.12     23.84 o 
  -6   2  11     2294.01     2235.97     89.09 o 
  -5   2  11      169.18      177.24     16.83 o 
  -4   2  11      953.44      915.31     66.88 o 
  -3   2  11     4157.50     4136.79    153.77 o 
  -2   2  11     1872.29     1724.17     55.44 o 
  -1   2  11      476.30      502.75     32.35 o 
   0   2  11       64.20       76.85     16.48 o 
   1   2  11     2702.88     2625.09     72.02 o 
   2   2  11      290.23      263.05     18.68 o 
   3   2  11      694.97      708.09     34.61 o 
   4   2  11     2398.43     2384.38     54.60 o 
   5   2  11      979.60      915.59     36.01 o 
   6   2  11     4226.99     4122.80    100.59 o 
   7   2  11      105.74       96.10     33.39 o 
   8   2  11        2.17       -4.61     16.83 o 
   9   2  11      417.65      443.45     43.80 o 
  10   2  11      378.99      398.62     65.65 o 
 -12   3  11        2.13       -9.44     33.39 o 
 -11   3  11      168.22      103.94     29.10 o 
 -10   3  11      578.26      602.26     36.48 o 
  -9   3  11      323.33      292.05     27.61 o 
  -8   3  11      222.70      187.15     22.14 o 
  -7   3  11     1376.05     1343.02     43.37 o 
  -6   3  11      174.72      182.43     18.82 o 
  -5   3  11      634.66      605.53     26.60 o 
  -4   3  11        3.55       15.56     11.12 o 
  -3   3  11       27.62       38.15     10.54 o 
  -2   3  11     5107.61     4851.85    106.83 o 
  -1   3  11     1910.82     1758.56     58.79 o 
   0   3  11       18.40        1.07     11.92 o 
   1   3  11     3512.70     3327.29     84.90 o 
   2   3  11      288.60      279.01     21.20 o 
   3   3  11       15.78       14.91     15.86 o 
   4   3  11      288.46      336.16     22.64 o 
   5   3  11      175.06      207.42     35.67 o 
   6   3  11      719.06      766.44     36.25 o 
   7   3  11       74.34       93.30     19.16 o 
   8   3  11       29.35       41.91     22.17 o 
   9   3  11      647.90      701.80     79.14 o 
  10   3  11      130.56      182.90     55.42 o 
 -12   4  11        0.12       13.91     27.78 o 
 -11   4  11       68.40       23.00     23.69 o 
 -10   4  11        9.77       28.51     23.35 o 
  -9   4  11       17.36        6.05     15.59 o 
  -8   4  11     2033.14     1968.48     55.68 o 
  -7   4  11      706.94      758.46     34.33 o 
  -6   4  11       41.92       24.72     18.28 o 
  -5   4  11     2020.50     2207.68     51.94 o 
  -4   4  11        3.68       -2.03      9.55 o 
  -3   4  11      938.85      995.59     45.43 o 
  -2   4  11       16.90        7.42     14.37 o 
  -1   4  11      383.71      344.75     30.98 o 
   0   4  11     2270.10     2314.30    136.53 o 
   1   4  11     1668.62     1380.71     54.51 o 
   2   4  11     1346.45     1301.70     53.29 o 
   3   4  11     1617.99     1660.83     61.72 o 
   4   4  11      430.89      434.61     36.76 o 
   5   4  11      841.41      863.31    134.22 o 
   6   4  11       26.45       25.60     19.08 o 
   7   4  11      438.41      477.20     66.44 o 
   8   4  11     1649.80     1655.52    111.18 o 
   9   4  11       11.76       -1.91     35.07 o 
 -11   5  11       58.31       43.50     38.00 o 
 -10   5  11       36.89       34.06     35.19 o 
  -9   5  11       20.54        5.30     20.99 o 
  -8   5  11      184.09      212.47     24.40 o 
  -7   5  11      867.14      849.67     64.29 o 
  -6   5  11     1924.43     1925.51     68.88 o 
  -5   5  11       72.44       64.61     21.52 o 
  -4   5  11     1141.17     1130.42     51.55 o 
  -3   5  11      518.58      572.06     39.05 o 
  -2   5  11       26.55        3.86     16.47 o 
  -1   5  11      220.12      290.23     58.46 o 
   0   5  11      615.01      593.44     40.14 o 
   1   5  11       95.22       74.22     30.01 o 
   2   5  11     1214.58     1182.82     53.17 o 
   3   5  11      224.81      243.17     31.07 o 
   4   5  11     1076.67     1169.53     87.29 o 
   5   5  11      724.78      846.93     50.50 o 
   6   5  11       47.36       69.81     36.53 o 
   7   5  11       45.63       23.04     35.97 o 
   8   5  11       57.20       35.52     39.12 o 
   9   5  11      573.74      578.03     81.39 o 
 -11   6  11       43.38        8.21     36.31 o 
 -10   6  11      442.79      419.98     67.90 o 
  -9   6  11      607.13      613.56     77.90 o 
  -8   6  11       32.17       -3.60     34.74 o 
  -7   6  11      590.80      550.98     43.28 o 
  -6   6  11      125.08       92.83     24.10 o 
  -5   6  11     1503.89     1437.58     98.53 o 
  -4   6  11     2379.60     2308.47    127.42 o 
  -3   6  11     1488.96     1550.00     62.69 o 
  -2   6  11      660.69      726.40     46.00 o 
  -1   6  11     1334.09     1284.81     56.17 o 
   0   6  11       23.84       50.60     24.51 o 
   1   6  11      204.61      205.31     31.53 o 
   2   6  11      347.49      353.40     35.82 o 
   3   6  11     1120.68     1139.41     96.45 o 
   4   6  11       35.88       61.03     22.67 o 
   5   6  11      973.16     1140.06     58.61 o 
   6   6  11     1433.05     1507.92    106.91 o 
   7   6  11      795.83      804.55     88.58 o 
   8   6  11        2.39        9.67     33.84 o 
 -10   7  11        0.08      -27.77     31.70 o 
  -9   7  11      949.62      937.53     93.64 o 
  -8   7  11      557.41      642.33     81.05 o 
  -7   7  11      133.64      117.47     47.89 o 
  -6   7  11      236.84      248.02     56.49 o 
  -5   7  11      240.80      225.62     32.43 o 
  -4   7  11       44.65       49.57     22.60 o 
  -3   7  11      151.19      112.37     26.87 o 
  -2   7  11        7.26       31.63     21.70 o 
  -1   7  11      388.28      472.02     41.53 o 
   0   7  11     1948.66     1975.23    115.73 o 
   1   7  11      147.66      169.67     29.88 o 
   2   7  11      494.52      460.20     48.28 o 
   3   7  11       63.85       92.74     26.34 o 
   4   7  11        8.53        5.20     20.93 o 
   5   7  11       23.08       59.47     41.71 o 
   6   7  11       23.30       -2.92     33.50 o 
   7   7  11      375.97      297.33     67.11 o 
  -9   8  11       17.03        2.92     35.64 o 
  -7   8  11      311.74      285.98     59.35 o 
  -6   8  11     1011.04     1043.31     95.33 o 
  -5   8  11      255.83      309.61     60.42 o 
  -4   8  11      232.62      266.46     35.80 o 
  -3   8  11     1269.07     1403.66     65.87 o 
  -2   8  11      151.94      121.00     28.52 o 
  -1   8  11       66.02       32.54     35.41 o 
   0   8  11        1.08       41.46     22.55 o 
   1   8  11     1149.33     1285.99     64.11 o 
   2   8  11      592.10      711.83     51.67 o 
   3   8  11      202.26      190.07     34.79 o 
   4   8  11       13.04      -24.62     27.77 o 
   5   8  11      421.11      440.21     74.08 o 
   6   8  11       30.13       61.83     43.17 o 
  -8   9  11      124.81      136.02     55.64 o 
  -7   9  11       84.67      144.45     53.40 o 
  -6   9  11       20.23      -13.60     38.22 o 
  -5   9  11      255.57      236.74     58.68 o 
  -4   9  11      194.65      204.73     71.21 o 
  -3   9  11       22.16       19.28     24.03 o 
  -2   9  11      696.67      766.91     54.58 o 
  -1   9  11      244.55      189.75     34.39 o 
   0   9  11      366.65      366.18     56.15 o 
   1   9  11      585.94      565.05     87.80 o 
   2   9  11        4.34        1.14     21.53 o 
   3   9  11      316.18      353.09     66.44 o 
   4   9  11      798.67      933.82     98.14 o 
   5   9  11      267.13      230.22     62.16 o 
  -7  10  11       90.71      117.14     51.71 o 
  -6  10  11      172.95      153.11     53.17 o 
  -5  10  11      701.90      641.21     87.80 o 
  -4  10  11      180.17      282.95     65.09 o 
  -3  10  11       52.21       42.60     41.37 o 
  -2  10  11      219.02      210.94     38.59 o 
  -1  10  11      347.43      358.73     56.32 o 
   0  10  11      591.23      617.41     54.55 o 
   1  10  11        4.11       12.94     48.68 o 
   2  10  11      143.21      106.68     50.14 o 
   3  10  11      580.26      908.19     98.47 o 
   4  10  11       76.02       88.47     50.14 o 
  -4  11  11      551.87      755.53     95.21 o 
  -3  11  11      606.07      580.17     84.87 o 
  -2  11  11      136.16      136.36     53.51 o 
  -1  11  11       80.09       64.32     32.15 o 
   0  11  11       88.53       92.92     55.76 o 
   1  11  11      641.32      716.64     88.13 o 
  -3 -12  12      262.38      339.27     70.93 o 
  -2 -12  12      116.91      120.28     50.59 o 
  -1 -12  12      144.82      244.05     59.69 o 
   0 -12  12       33.56       56.09     40.92 o 
   1 -12  12      271.56      167.27     52.83 o 
   2 -12  12      424.75      410.46     50.83 o 
  -6 -11  12       67.12      112.38     37.71 o 
  -5 -11  12      578.63      499.01     52.82 o 
  -4 -11  12      388.38      447.90     83.24 o 
  -3 -11  12      291.71      315.77     63.29 o 
  -2 -11  12        6.85      -11.24     37.55 o 
  -1 -11  12      903.02      912.13     86.22 o 
   0 -11  12        0.25      -15.51     34.06 o 
   1 -11  12      325.38      288.84     41.05 o 
   2 -11  12       12.67       16.23     26.56 o 
   3 -11  12        7.33       31.02     27.38 o 
   4 -11  12      946.12      868.24     65.07 o 
  -7 -10  12     1430.30     1397.77     80.53 o 
  -6 -10  12      205.39      212.24     59.75 o 
  -5 -10  12       42.40       45.08     28.30 o 
  -4 -10  12       27.94       25.60     24.46 o 
  -3 -10  12       13.43       35.38     24.81 o 
  -2 -10  12      220.03      274.91     50.70 o 
  -1 -10  12      498.47      490.01     64.41 o 
   0 -10  12      156.89      192.00     32.21 o 
   1 -10  12     1224.61     1222.05    143.72 o 
   2 -10  12       34.51       15.66     24.92 o 
   3 -10  12        0.26       -6.15     22.04 o 
   4 -10  12       12.04       19.63     23.71 o 
   5 -10  12      802.56      713.30     58.92 o 
   6 -10  12      904.45      990.22     69.33 o 
  -8  -9  12       18.43       -1.65     27.92 o 
  -7  -9  12       30.98       66.48     29.94 o 
  -6  -9  12      943.94      982.17     63.91 o 
  -5  -9  12     1525.76     1521.47     72.32 o 
  -4  -9  12        0.99       20.36     23.02 o 
  -3  -9  12      162.08      162.99     30.75 o 
  -2  -9  12        5.92       14.68     20.18 o 
  -1  -9  12     1375.80     1402.17     48.25 o 
   0  -9  12       56.68       39.20     22.44 o 
   1  -9  12      180.46      225.76     46.03 o 
   2  -9  12     1592.42     1445.13     66.98 o 
   3  -9  12      302.66      265.48     38.39 o 
   4  -9  12       93.82       50.62     26.48 o 
   5  -9  12      217.84      254.58     39.12 o 
   6  -9  12       13.27       21.29     24.81 o 
   7  -9  12      388.54      413.91     52.14 o 
  -9  -8  12      752.03      681.17     61.63 o 
  -8  -8  12        4.89      -21.95     21.95 o 
  -7  -8  12      155.56      147.22     33.39 o 
  -6  -8  12       94.86       47.12     27.09 o 
  -5  -8  12       20.62       53.31     25.22 o 
  -4  -8  12     1473.29     1611.59    160.75 o 
  -3  -8  12     2003.14     1798.88     69.70 o 
  -2  -8  12        0.15        2.18     12.96 o 
  -1  -8  12      297.42      291.77     25.71 o 
   0  -8  12      556.64      628.61     58.88 o 
   1  -8  12      518.94      504.63     40.45 o 
   2  -8  12       38.97       57.95     22.74 o 
   3  -8  12     1050.59      998.20    106.12 o 
   4  -8  12     1358.17     1379.65     65.63 o 
   5  -8  12      211.49      162.00     32.62 o 
   6  -8  12        5.14      -20.55     20.55 o 
   7  -8  12      149.20      144.51     36.00 o 
   8  -8  12       12.82       -7.56     26.82 o 
 -10  -7  12      219.14      252.75     44.71 o 
  -9  -7  12        7.32      -22.97     22.97 o 
  -8  -7  12       68.73       62.99     27.26 o 
  -7  -7  12      810.17      787.01     55.98 o 
  -6  -7  12       65.87       41.92     24.54 o 
  -5  -7  12        5.95        0.26     20.02 o 
  -4  -7  12      551.13      567.70     45.92 o 
  -3  -7  12     1337.40     1316.36     43.50 o 
  -2  -7  12      714.52      746.38     34.15 o 
  -1  -7  12      691.03      708.24     32.82 o 
   0  -7  12     1267.25     1208.54     40.68 o 
   1  -7  12      596.08      557.90     28.97 o 
   2  -7  12     2236.14     2317.22     77.02 o 
   3  -7  12      604.79      617.10     48.06 o 
   4  -7  12      176.01      173.20     30.09 o 
   5  -7  12      263.67      270.43     35.83 o 
   6  -7  12       11.85        8.94     31.81 o 
   7  -7  12       37.90       74.79     30.38 o 
   8  -7  12      430.81      542.40     64.24 o 
 -11  -6  12      444.14      389.52     52.28 o 
 -10  -6  12       89.84       61.15     32.15 o 
  -9  -6  12      332.13      366.41     46.26 o 
  -8  -6  12       32.08       15.88     25.12 o 
  -7  -6  12       17.44       -2.14     21.15 o 
  -6  -6  12      549.91      556.73     44.40 o 
  -5  -6  12     2859.71     2828.03     88.08 o 
  -4  -6  12      222.29      185.90     20.03 o 
  -3  -6  12      435.84      518.29     28.52 o 
  -2  -6  12       11.59       15.53     12.36 o 
  -1  -6  12      907.26      905.36     34.77 o 
   0  -6  12       19.85       19.79     11.58 o 
   1  -6  12     1655.45     1503.80     43.19 o 
   2  -6  12     4356.81     4266.70     79.93 o 
   3  -6  12      532.06      558.93     40.19 o 
   4  -6  12      597.36      533.43     41.38 o 
   5  -6  12      198.67      174.85     29.61 o 
   6  -6  12       20.98       17.29     21.96 o 
   7  -6  12      383.20      359.52     42.79 o 
   8  -6  12       57.32       25.53     28.76 o 
   9  -6  12      113.51      115.46     36.64 o 
 -11  -5  12       70.00       31.88     29.52 o 
 -10  -5  12       22.34       10.96     26.23 o 
  -9  -5  12     1585.72     1450.88     70.65 o 
  -8  -5  12        5.46       22.89     21.27 o 
  -7  -5  12       61.57       64.20     23.70 o 
  -6  -5  12       91.13       93.77     25.02 o 
  -5  -5  12      971.70      895.73     34.50 o 
  -4  -5  12     1851.03     1890.47     49.79 o 
  -3  -5  12       68.38       98.27     20.37 o 
  -2  -5  12      160.61      174.40     18.01 o 
  -1  -5  12     3103.32     3131.66     82.16 o 
   0  -5  12     1052.08     1015.18     33.84 o 
   1  -5  12      104.65      110.52     15.80 o 
   2  -5  12       30.25       12.12     11.38 o 
   3  -5  12      577.28      578.26     27.67 o 
   4  -5  12     1754.54     1734.77     65.05 o 
   5  -5  12      249.27      224.85     40.19 o 
   6  -5  12       37.45       68.01     25.79 o 
   7  -5  12      756.45      762.88     54.90 o 
   8  -5  12      403.54      438.22     48.83 o 
   9  -5  12       54.12      117.91     35.45 o 
 -11  -4  12       58.28       75.53     30.51 o 
 -10  -4  12      332.35      416.73     82.79 o 
  -9  -4  12        1.05       21.30     21.03 o 
  -8  -4  12      253.43      255.03     50.75 o 
  -7  -4  12     4520.91     4552.62    115.96 o 
  -6  -4  12       81.71       91.85     23.49 o 
  -5  -4  12      306.23      275.96     21.97 o 
  -4  -4  12      166.70      177.73     18.36 o 
  -3  -4  12     2346.56     2230.13     82.97 o 
  -2  -4  12      585.21      519.86     24.98 o 
  -1  -4  12      749.45      739.55     28.41 o 
   0  -4  12     5303.35     5264.75     86.50 o 
   1  -4  12     2071.72     2199.49     80.47 o 
   2  -4  12      453.42      460.70     24.28 o 
   3  -4  12      157.07      173.48     18.05 o 
   4  -4  12      522.44      552.18     28.33 o 
   5  -4  12     1846.87     1855.63     68.45 o 
   6  -4  12     1445.09     1390.39     63.16 o 
   7  -4  12      122.01      123.16     30.54 o 
   8  -4  12     2102.63     2210.47     87.20 o 
   9  -4  12       15.04       86.49     31.81 o 
  10  -4  12       65.42       39.42     33.82 o 
 -12  -3  12        0.19      -25.24     25.24 o 
 -11  -3  12      110.77       82.89     30.34 o 
 -10  -3  12      124.95      145.19     38.95 o 
  -9  -3  12     1137.31     1217.34     73.74 o 
  -8  -3  12      145.57      104.08     24.34 o 
  -7  -3  12      222.37      198.51     59.07 o 
  -6  -3  12     2631.29     2702.79     60.82 o 
  -5  -3  12       10.37       16.27     12.11 o 
  -4  -3  12       25.03       30.91     11.18 o 
  -3  -3  12     1105.99     1107.60     33.79 o 
  -2  -3  12      290.76      251.20     19.46 o 
  -1  -3  12     3078.29     3143.47     59.16 o 
   0  -3  12     1616.83     1584.98     61.91 o 
   1  -3  12      197.86      198.52     18.86 o 
   2  -3  12     2880.42     2874.93     58.38 o 
   3  -3  12      108.28      119.80     21.74 o 
   4  -3  12       28.88       33.89     12.89 o 
   5  -3  12      719.85      706.38     47.53 o 
   6  -3  12        1.04        8.63     18.48 o 
   7  -3  12     1307.21     1271.03     81.56 o 
   8  -3  12      144.70      100.72     29.27 o 
   9  -3  12      371.89      371.07    106.17 o 
  10  -3  12      771.91      812.97     72.28 o 
 -12  -2  12      797.52      775.84     71.27 o 
 -11  -2  12       17.18       46.64     25.86 o 
 -10  -2  12       21.04       22.03     40.24 o 
  -9  -2  12     1088.15     1041.47    167.83 o 
  -8  -2  12      397.88      394.80     36.78 o 
  -7  -2  12     1765.03     1842.42     50.41 o 
  -6  -2  12       18.03       12.77     11.73 o 
  -5  -2  12     1545.84     1591.37     48.79 o 
  -4  -2  12     2142.57     2366.28     78.60 o 
  -3  -2  12     3571.89     3305.48     73.48 o 
  -2  -2  12        6.76        8.77      7.53 o 
  -1  -2  12     1105.24     1080.33     41.77 o 
   0  -2  12      600.88      630.19     36.12 o 
   1  -2  12     1540.96     1486.85     51.47 o 
   2  -2  12     2417.31     2271.95     49.54 o 
   3  -2  12     1761.52     1715.61     44.17 o 
   4  -2  12     3144.99     3154.70     65.56 o 
   5  -2  12      423.99      455.72     28.14 o 
   6  -2  12     1010.71      948.48     38.09 o 
   7  -2  12      394.04      386.62     47.55 o 
   8  -2  12      109.64      102.78     29.55 o 
   9  -2  12      209.86      164.73     36.75 o 
  10  -2  12        6.71      -26.38     28.46 o 
 -12  -1  12      545.69      555.92     53.50 o 
 -11  -1  12      233.87      280.99     39.76 o 
 -10  -1  12      352.96      352.41     57.89 o 
  -9  -1  12      822.99      779.85     49.52 o 
  -8  -1  12      241.19      233.48     24.01 o 
  -7  -1  12      676.57      753.70     33.11 o 
  -6  -1  12      526.80      593.30     28.59 o 
  -5  -1  12      242.34      251.95     19.61 o 
  -4  -1  12        5.20       15.89      9.24 o 
  -3  -1  12     4447.94     4480.68     73.28 o 
  -2  -1  12     4614.14     4515.03     71.14 o 
  -1  -1  12       75.71       92.57     18.03 o 
   0  -1  12      377.45      358.46     23.11 o 
   1  -1  12      485.55      448.11     32.77 o 
   2  -1  12      128.98      125.73     15.38 o 
   3  -1  12      128.74      132.82     15.23 o 
   4  -1  12        1.59       -3.03      9.56 o 
   5  -1  12     3427.93     3489.89     72.58 o 
   6  -1  12       20.33       36.29     15.28 o 
   7  -1  12       18.89       12.75     14.73 o 
   8  -1  12       72.19       54.80     47.10 o 
   9  -1  12      315.03      367.27     44.01 o 
  10  -1  12      940.71     1098.15     67.80 o 
 -12   0  12       54.82       61.86     30.98 o 
 -11   0  12      111.53       86.35     29.71 o 
 -10   0  12     1491.09     1455.73     66.48 o 
  -9   0  12      385.16      392.76     29.62 o 
  -8   0  12      117.46      110.93     18.58 o 
  -7   0  12      383.10      405.91     26.46 o 
  -6   0  12      434.36      442.28     25.25 o 
  -5   0  12     7353.14     7280.35    139.15 o 
  -4   0  12       84.13       90.19     14.80 o 
  -3   0  12       54.34       57.54     11.28 o 
  -2   0  12        2.12        0.19     10.53 o 
  -1   0  12     1007.17      913.92     66.89 o 
   0   0  12      148.13      147.83     19.98 o 
   1   0  12        3.86        4.75      5.64 o 
   2   0  12     1538.49     1620.77     38.29 o 
   3   0  12     1553.52     1573.60     40.61 o 
   4   0  12       44.02       38.32     12.81 o 
   5   0  12      923.78      938.72     36.25 o 
   6   0  12       50.98       51.28     15.93 o 
   7   0  12      106.54      122.69     20.90 o 
   8   0  12      129.38      129.79     23.67 o 
   9   0  12       26.63       32.99     38.73 o 
  10   0  12      698.63      745.08     79.48 o 
 -12   1  12      584.01      608.19     54.37 o 
 -11   1  12     2267.59     2372.95     87.67 o 
 -10   1  12       43.33       35.89     16.77 o 
  -9   1  12      287.54      302.94     28.01 o 
  -8   1  12      137.64      156.68     21.13 o 
  -7   1  12       39.02       32.97     21.76 o 
  -6   1  12      133.42      155.38     18.05 o 
  -5   1  12      105.29       93.14     20.31 o 
  -4   1  12    10239.92    10352.82    295.07 o 
  -3   1  12     2350.94     2372.49     73.80 o 
  -2   1  12      135.23      131.65     19.89 o 
  -1   1  12     2090.28     2037.88    103.53 o 
   0   1  12      264.78      240.46     25.09 o 
   1   1  12     1835.01     1761.42     58.19 o 
   2   1  12      551.18      565.24     22.34 o 
   3   1  12     3616.49     3593.81     77.68 o 
   4   1  12      612.52      550.18     34.93 o 
   5   1  12       93.03      104.11     17.79 o 
   6   1  12        5.74        3.45     13.70 o 
   7   1  12      707.36      649.59     35.94 o 
   8   1  12      307.95      326.86     35.62 o 
   9   1  12      359.85      471.24     63.96 o 
 -12   2  12      358.84      371.75     64.41 o 
 -11   2  12      110.01       93.42     40.69 o 
 -10   2  12      788.97      817.54     50.60 o 
  -9   2  12      312.59      302.78     27.93 o 
  -8   2  12       18.82       -4.65     13.24 o 
  -7   2  12     2301.08     2422.22     58.97 o 
  -6   2  12      425.98      454.33     32.21 o 
  -5   2  12      753.43      759.55     46.06 o 
  -4   2  12       46.47       40.63      9.51 o 
  -3   2  12      147.53      107.11     21.25 o 
  -2   2  12     4156.55     3996.33    152.04 o 
  -1   2  12      343.11      242.66     25.83 o 
   0   2  12      442.40      474.42     58.17 o 
   1   2  12     1408.13     1444.33     82.68 o 
   2   2  12      478.31      403.55     32.74 o 
   3   2  12       73.59       88.17     20.27 o 
   4   2  12      111.73      118.52     23.80 o 
   5   2  12       10.46       26.42     13.10 o 
   6   2  12     2618.19     2616.20     83.26 o 
   7   2  12       42.31       40.91     22.48 o 
   8   2  12      444.60      416.35     41.82 o 
   9   2  12      179.62      230.00     54.18 o 
 -11   3  12        4.77       14.95     21.96 o 
 -10   3  12       40.41       24.74     17.91 o 
  -9   3  12       62.81       34.44     21.37 o 
  -8   3  12     3157.91     3117.73     81.92 o 
  -7   3  12      243.29      241.91     23.09 o 
  -6   3  12     6243.38     6264.62    138.61 o 
  -5   3  12      403.33      451.14     36.29 o 
  -4   3  12      502.22      411.42     33.79 o 
  -3   3  12        8.80       14.19     13.92 o 
  -2   3  12     4318.62     4083.28     98.12 o 
  -1   3  12      480.89      445.31     33.56 o 
   0   3  12     1512.80     1420.45     54.93 o 
   1   3  12     5777.82     5454.55    120.22 o 
   2   3  12     3048.05     3020.48     84.38 o 
   3   3  12     1840.42     1715.75     63.22 o 
   4   3  12       37.80       19.41     18.17 o 
   5   3  12       59.98      105.14     24.98 o 
   6   3  12      262.10      220.34     31.38 o 
   7   3  12     1683.53     1796.61     71.06 o 
   8   3  12      228.13      303.18     58.79 o 
   9   3  12       94.60      116.69     46.99 o 
 -11   4  12       80.75       84.54     38.78 o 
  -9   4  12      454.80      405.08     40.18 o 
  -8   4  12      606.53      600.06     90.16 o 
  -7   4  12     2088.98     2206.55     76.68 o 
  -6   4  12      367.97      378.49     35.72 o 
  -5   4  12     1351.44     1280.61    124.84 o 
  -4   4  12     1538.87     1468.58     62.95 o 
  -3   4  12      797.44      881.03     51.77 o 
  -2   4  12     1199.39     1103.68     49.61 o 
  -1   4  12       52.30       55.41     18.87 o 
   0   4  12      913.90      824.60     45.64 o 
   1   4  12      516.91      479.39     37.68 o 
   2   4  12        1.73      -14.52     14.52 o 
   3   4  12       34.36        7.10     33.61 o 
   4   4  12     2756.75     2776.85     85.53 o 
   5   4  12      180.50      145.27     27.41 o 
   6   4  12        1.65        4.82     19.11 o 
   7   4  12       91.46       38.78     37.21 o 
   8   4  12        0.65      -29.12     29.12 o 
   9   4  12      702.40      805.56     90.72 o 
 -11   5  12       74.70      105.67     47.55 o 
 -10   5  12      789.47      722.82     78.02 o 
  -9   5  12      173.17       88.13     40.92 o 
  -8   5  12      909.28      956.23     54.69 o 
  -7   5  12      524.49      610.72     85.60 o 
  -6   5  12       32.13       34.77     20.57 o 
  -5   5  12       96.55       67.39     21.73 o 
  -4   5  12     1913.37     1992.44     70.67 o 
  -3   5  12      755.26      723.35     52.16 o 
  -2   5  12     2687.60     2683.41     81.70 o 
  -1   5  12     1895.52     1803.93     65.46 o 
   0   5  12       17.01       -4.98     16.08 o 
   1   5  12      736.83      746.43     46.38 o 
   2   5  12      141.43      111.54     25.30 o 
   3   5  12      530.41      485.48     40.71 o 
   4   5  12       13.58       -9.16     22.71 o 
   5   5  12     1273.94     1431.79     64.26 o 
   6   5  12     1013.36     1040.17     90.94 o 
   7   5  12      173.84      173.79     55.64 o 
   8   5  12       72.48       81.50     45.19 o 
 -10   6  12      224.02      208.08     56.21 o 
  -9   6  12     1084.79     1160.56    101.40 o 
  -8   6  12      389.54      360.74     66.21 o 
  -7   6  12      156.71      137.22     28.10 o 
  -6   6  12      929.94     1023.33     82.91 o 
  -5   6  12     2166.84     2132.86    108.37 o 
  -4   6  12      327.64      308.95     35.86 o 
  -3   6  12       45.58       53.02     22.92 o 
  -2   6  12        1.75        2.63     15.97 o 
  -1   6  12     1044.49     1075.67     53.69 o 
   0   6  12     1271.74     1211.00     57.39 o 
   1   6  12      229.17      236.03     32.71 o 
   2   6  12      354.05      377.68     38.93 o 
   3   6  12       27.70       24.10     21.04 o 
   4   6  12      217.30      233.70     34.18 o 
   5   6  12      233.74      208.57     34.32 o 
   6   6  12      151.01      216.85     58.46 o 
   7   6  12      363.14      511.93     79.25 o 
   8   6  12      311.50      470.90     79.48 o 
 -10   7  12      465.56      315.32     63.63 o 
  -8   7  12      174.37      228.54     58.68 o 
  -7   7  12      382.79      551.28     77.34 o 
  -6   7  12       94.48       95.03     27.78 o 
  -5   7  12        1.04        3.36     20.25 o 
  -4   7  12     1388.13     1491.83     85.55 o 
  -3   7  12      616.46      602.43     50.19 o 
  -2   7  12       63.44       43.95     30.30 o 
  -1   7  12     2026.34     2018.81     76.45 o 
   0   7  12      189.48      151.16     29.70 o 
   1   7  12       12.90      -12.06     16.85 o 
   2   7  12      171.03      146.64     30.39 o 
   3   7  12     1474.22     1435.29     67.36 o 
   4   7  12     1735.96     1799.41     75.80 o 
   5   7  12      181.30      235.28     58.57 o 
   6   7  12       41.75      -39.01     39.01 o 
   7   7  12      136.67      233.93     63.40 o 
  -9   8  12        6.88       54.75     38.78 o 
  -8   8  12      576.28      611.42     87.91 o 
  -7   8  12     1498.47     1714.99    118.37 o 
  -6   8  12       18.89      -30.46     31.81 o 
  -5   8  12      122.70      135.52     30.52 o 
  -4   8  12       63.59       65.16     32.49 o 
  -3   8  12      845.48      781.19     54.53 o 
  -2   8  12     3045.04     3174.43    101.37 o 
  -1   8  12      143.31      115.50     30.08 o 
   0   8  12      870.54      818.01     75.04 o 
   1   8  12      341.64      361.32     42.83 o 
   2   8  12      166.42      237.68     38.77 o 
   3   8  12        0.52      -13.73     21.72 o 
   4   8  12        0.82       24.28     36.42 o 
   5   8  12      632.90      673.81     88.92 o 
   6   8  12      810.68      934.61    102.07 o 
  -7   9  12       21.09       61.83     42.72 o 
  -6   9  12      764.20      751.49     93.42 o 
  -5   9  12      602.88      645.82     85.55 o 
  -4   9  12       18.91       54.39     27.49 o 
  -3   9  12      184.53      207.33     37.34 o 
  -2   9  12      305.71      330.46     42.90 o 
  -1   9  12      483.58      466.45     65.54 o 
   0   9  12      146.40      196.41     36.93 o 
   1   9  12      452.84      417.19     47.00 o 
   2   9  12     1567.91     1693.21     79.02 o 
   3   9  12      124.69      201.22     54.97 o 
   4   9  12       81.91       94.09     45.98 o 
  -6  10  12       89.26      117.70     53.06 o 
  -5  10  12      220.97      264.73     66.10 o 
  -4  10  12     2181.93     2212.08    138.16 o 
  -3  10  12        1.28        3.53     26.52 o 
  -2  10  12        4.05       10.15     26.41 o 
  -1  10  12      404.44      429.13     61.27 o 
   0  10  12      113.83      138.81     36.44 o 
   1  10  12      404.70      505.96     54.16 o 
   2  10  12        0.25        7.76     41.26 o 
   3  10  12      194.64      367.48     73.63 o 
  -2  11  12      159.05      117.36     53.06 o 
  -1  11  12       52.46       55.23     46.54 o 
  -2 -12  13      305.62      309.03     67.11 o 
  -1 -12  13      419.06      375.35     69.58 o 
   0 -12  13        8.81        8.66     40.24 o 
   1 -12  13        1.71       27.09     40.36 o 
  -5 -11  13        9.09        0.47     38.16 o 
  -4 -11  13        3.36       -2.11     45.13 o 
  -3 -11  13      265.23      214.94     57.33 o 
  -2 -11  13        3.86       12.70     38.22 o 
  -1 -11  13        4.12        1.24     33.84 o 
   0 -11  13      560.22      732.49     80.60 o 
   1 -11  13      149.54      189.09     41.65 o 
   2 -11  13        8.33      -24.33     24.33 o 
   3 -11  13      259.84      336.93     77.28 o 
   4 -11  13      195.21      195.90     39.60 o 
  -7 -10  13      368.47      361.15     50.11 o 
  -6 -10  13       75.73       12.48     75.54 o 
  -5 -10  13       93.33      127.46     33.64 o 
  -4 -10  13      278.99      277.39     40.47 o 
  -3 -10  13      229.13      225.92     36.58 o 
  -2 -10  13      486.93      514.62     93.47 o 
  -1 -10  13      467.61      575.67     68.35 o 
   0 -10  13      449.53      465.62     45.09 o 
   1 -10  13      131.31       69.06     28.49 o 
   2 -10  13       43.03       21.36     25.97 o 
   3 -10  13        3.53       -0.59     24.24 o 
   4 -10  13      393.19      405.14     53.57 o 
   5 -10  13       67.43       78.08     32.53 o 
  -8  -9  13       44.28       49.53     31.56 o 
  -7  -9  13       35.33       53.82     45.19 o 
  -6  -9  13      695.59      620.76     72.62 o 
  -5  -9  13      157.92      127.94     43.39 o 
  -4  -9  13       50.10        2.71     22.36 o 
  -3  -9  13      712.73      699.62     52.33 o 
  -2  -9  13      860.20      853.70     51.57 o 
  -1  -9  13      560.39      594.04     37.32 o 
   0  -9  13      167.07      200.67     54.69 o 
   1  -9  13        4.10       -8.40     20.20 o 
   2  -9  13       95.56       95.91     28.04 o 
   3  -9  13     1094.76      969.68     79.59 o 
   4  -9  13      127.53       89.86     29.62 o 
   5  -9  13       35.02        9.69     25.33 o 
   6  -9  13      756.05      702.52     59.05 o 
  -9  -8  13      116.68       74.72     33.81 o 
  -8  -8  13      160.23      186.59     39.39 o 
  -7  -8  13      270.80      214.49     38.07 o 
  -6  -8  13       68.91       70.36     28.02 o 
  -5  -8  13     1001.08     1082.04     62.00 o 
  -4  -8  13      101.91       63.31     24.37 o 
  -3  -8  13      546.40      474.97     41.60 o 
  -2  -8  13       67.14       58.84     17.69 o 
  -1  -8  13      178.25      192.12     23.03 o 
   0  -8  13     1246.82     1263.10     44.02 o 
   1  -8  13        4.95        6.15     18.67 o 
   2  -8  13       31.45        6.29     21.19 o 
   3  -8  13      227.48      181.94     74.92 o 
   4  -8  13        9.39       -3.04     20.28 o 
   5  -8  13       10.49       -5.97     22.19 o 
   6  -8  13       88.99       87.22     36.53 o 
   7  -8  13        2.25       -4.88     24.57 o 
 -10  -7  13       16.91       26.10     33.22 o 
  -9  -7  13        9.72       16.57     25.99 o 
  -8  -7  13      156.91      109.92     32.75 o 
  -7  -7  13      178.75      189.35     34.85 o 
  -6  -7  13      630.56      702.75     51.95 o 
  -5  -7  13      301.78      279.85     50.92 o 
  -4  -7  13       76.08       90.98     24.56 o 
  -3  -7  13     1865.54     1928.83    117.60 o 
  -2  -7  13       35.02       56.16     16.06 o 
  -1  -7  13      523.66      483.93     29.34 o 
   0  -7  13       21.62       17.90     17.40 o 
   1  -7  13     3427.98     3367.47     71.93 o 
   2  -7  13     1556.53     1636.05     65.51 o 
   3  -7  13       25.42       37.52     21.58 o 
   4  -7  13      861.83      921.59     55.08 o 
   5  -7  13      757.35      741.14     99.82 o 
   6  -7  13      205.62      245.15     38.70 o 
   7  -7  13        7.02       35.59     27.84 o 
   8  -7  13      288.68      355.99     48.03 o 
 -10  -6  13       50.96       44.41     29.05 o 
  -9  -6  13      543.98      653.58     55.50 o 
  -8  -6  13        0.34       -2.57     22.95 o 
  -7  -6  13       14.16       10.50     21.81 o 
  -6  -6  13        9.31       14.41     20.39 o 
  -5  -6  13     1194.75     1229.02    154.46 o 
  -4  -6  13     1135.45     1101.17     39.44 o 
  -3  -6  13       23.95        1.25     12.79 o 
  -2  -6  13     2815.66     2899.54     64.57 o 
  -1  -6  13       61.04       59.80     15.24 o 
   0  -6  13       36.61       26.27     13.89 o 
   1  -6  13       57.27       46.08     13.92 o 
   2  -6  13      196.78      204.49     33.68 o 
   3  -6  13      372.44      366.82     35.10 o 
   4  -6  13      296.14      318.40     71.10 o 
   5  -6  13        1.23       13.57     20.14 o 
   6  -6  13      741.83      881.31    114.10 o 
   7  -6  13      275.22      285.13     40.83 o 
   8  -6  13       48.79       24.18     29.53 o 
 -11  -5  13      318.04      301.74     45.98 o 
 -10  -5  13        7.88      -20.34     23.66 o 
  -9  -5  13      163.44      161.27     34.40 o 
  -8  -5  13     1499.33     1561.18     71.35 o 
  -7  -5  13      150.12      146.60     28.83 o 
  -6  -5  13      207.17      223.21     31.63 o 
  -5  -5  13      363.46      442.50     30.40 o 
  -4  -5  13      458.06      479.29     31.78 o 
  -3  -5  13       16.78        2.32     11.87 o 
  -2  -5  13       43.66       37.19     12.88 o 
  -1  -5  13     2257.40     2171.97     52.33 o 
   0  -5  13     2425.45     2323.41     79.80 o 
   1  -5  13       90.14      119.29     17.76 o 
   2  -5  13      132.25      178.21     19.38 o 
   3  -5  13     1746.60     1792.05     48.71 o 
   4  -5  13       27.25       44.49     43.05 o 
   5  -5  13      497.64      503.85     88.69 o 
   6  -5  13      234.81      190.62     32.76 o 
   7  -5  13      368.91      329.03     42.00 o 
   8  -5  13      880.03      837.53     61.55 o 
   9  -5  13       13.02      -21.66     27.54 o 
 -11  -4  13      247.19      321.30     62.00 o 
 -10  -4  13      112.40      148.77     33.65 o 
  -9  -4  13      338.96      214.97     54.80 o 
  -8  -4  13       68.88       54.85     24.73 o 
  -7  -4  13      373.59      376.99     38.44 o 
  -6  -4  13     2928.56     2986.19     94.37 o 
  -5  -4  13      611.57      607.37     33.60 o 
  -4  -4  13      119.11      146.33     18.06 o 
  -3  -4  13       58.40       57.37     13.19 o 
  -2  -4  13       46.85       53.16     12.49 o 
  -1  -4  13     5167.31     4959.33     84.28 o 
   0  -4  13     1352.95     1268.16     37.65 o 
   1  -4  13      141.46      148.68     16.86 o 
   2  -4  13     1611.87     1685.15     45.65 o 
   3  -4  13       13.96        1.37     11.92 o 
   4  -4  13       31.28       46.73     13.71 o 
   5  -4  13     1167.82     1221.23     80.83 o 
   6  -4  13       85.05       61.12     24.02 o 
   7  -4  13      261.27      332.15     68.12 o 
   8  -4  13       45.38       25.18     27.74 o 
   9  -4  13      127.91      208.97     40.56 o 
 -11  -3  13       37.05       19.22     27.90 o 
 -10  -3  13      763.70      740.75     55.58 o 
  -9  -3  13     1535.06     1525.41     69.64 o 
  -8  -3  13      350.83      318.37     36.37 o 
  -7  -3  13      740.51      658.63     44.22 o 
  -6  -3  13     1368.63     1512.22    113.77 o 
  -5  -3  13        6.65        3.02     11.36 o 
  -4  -3  13      171.94      203.51     19.17 o 
  -3  -3  13      670.68      643.57     27.26 o 
  -2  -3  13      600.19      600.20     25.80 o 
  -1  -3  13     1152.54     1112.34     33.13 o 
   0  -3  13       33.44       20.24      9.90 o 
   1  -3  13     2057.19     2015.47     47.09 o 
   2  -3  13      223.56      273.96     20.57 o 
   3  -3  13      464.40      493.21     26.61 o 
   4  -3  13       26.69       20.54     13.32 o 
   5  -3  13        1.76       -1.76     11.70 o 
   6  -3  13      198.34      253.09     33.87 o 
   7  -3  13      116.27      141.51     34.68 o 
   8  -3  13        7.59       15.53     28.44 o 
   9  -3  13      192.09      127.89     35.60 o 
 -12  -2  13      365.03      332.93     46.33 o 
 -11  -2  13       66.36       42.85     36.98 o 
 -10  -2  13       57.13       50.54     26.14 o 
  -9  -2  13       18.41        9.31     20.39 o 
  -8  -2  13     2127.17     1999.92     90.44 o 
  -7  -2  13     5086.63     5116.29     94.23 o 
  -6  -2  13       30.13       44.95     16.24 o 
  -5  -2  13      159.97      170.03     18.37 o 
  -4  -2  13       90.60       92.85     13.61 o 
  -3  -2  13     5340.41     5122.12     83.98 o 
  -2  -2  13     1940.15     1878.82     42.35 o 
  -1  -2  13      151.57      145.42     13.57 o 
   0  -2  13     3029.68     2973.77     78.79 o 
   1  -2  13     1811.70     1836.52     47.24 o 
   2  -2  13     1646.95     1577.08     48.19 o 
   3  -2  13     2393.51     2472.20     91.81 o 
   4  -2  13      811.96      834.26     34.38 o 
   5  -2  13      406.52      434.11     39.42 o 
   6  -2  13      352.10      404.54     29.01 o 
   7  -2  13       84.53       81.20     26.52 o 
   8  -2  13      835.53      948.63     59.27 o 
   9  -2  13      138.94      170.55     68.12 o 
 -12  -1  13        3.79      -11.39     25.29 o 
 -11  -1  13      670.85      672.43    133.49 o 
 -10  -1  13      126.91      107.07     59.19 o 
  -9  -1  13     1017.56     1042.52     77.28 o 
  -8  -1  13      359.63      388.37     48.01 o 
  -7  -1  13      390.84      392.84     26.88 o 
  -6  -1  13     2242.04     2335.52     56.37 o 
  -5  -1  13     2861.11     2861.80     60.59 o 
  -4  -1  13      102.40       89.15     13.42 o 
  -3  -1  13     1217.02     1198.60     32.08 o 
  -2  -1  13       37.58       33.15     15.50 o 
  -1  -1  13      138.19      140.12     10.69 o 
   0  -1  13       33.48       37.09      7.73 o 
   1  -1  13      420.36      446.32     20.09 o 
   2  -1  13     2128.85     2172.75     47.85 o 
   3  -1  13        1.67        9.85     10.03 o 
   4  -1  13      161.22      133.61     17.61 o 
   5  -1  13      115.04      150.71     40.42 o 
   6  -1  13       17.65       14.63     14.32 o 
   7  -1  13        1.68       17.62     16.46 o 
   8  -1  13       25.68       19.92     23.62 o 
   9  -1  13       75.34       66.40     30.86 o 
 -12   0  13      482.90      537.60    126.41 o 
 -11   0  13       16.34       15.01     23.45 o 
 -10   0  13      367.98      394.74    118.15 o 
  -9   0  13     1677.44     1778.59     73.32 o 
  -8   0  13      135.17      151.44     20.86 o 
  -7   0  13        7.40       13.61     12.45 o 
  -6   0  13      384.00      374.15     24.21 o 
  -5   0  13      813.47      802.23     30.62 o 
  -4   0  13    10419.69    10508.44    144.11 o 
  -3   0  13       32.16       27.72     16.08 o 
  -2   0  13     4567.07     4226.36     98.08 o 
  -1   0  13     3830.25     3770.70     91.24 o 
   0   0  13      530.72      462.61     58.74 o 
   1   0  13       41.70       19.98     15.07 o 
   2   0  13     1764.83     1703.02     60.09 o 
   3   0  13      554.29      608.07     26.58 o 
   4   0  13     3284.88     3342.26     68.53 o 
   5   0  13       31.51       23.32     13.09 o 
   6   0  13      530.63      585.75     33.20 o 
   7   0  13     1008.49     1073.74     45.32 o 
   8   0  13      340.89      349.65     41.11 o 
   9   0  13        7.15       43.73     41.14 o 
 -12   1  13       21.51      -34.51     34.51 o 
 -11   1  13      630.17      686.43     52.27 o 
 -10   1  13      668.63      682.50     50.14 o 
  -9   1  13        7.54       -5.58     15.03 o 
  -8   1  13     1384.31     1361.77     46.72 o 
  -7   1  13      807.98      845.74     36.17 o 
  -6   1  13     1254.91     1237.05     63.47 o 
  -5   1  13      328.52      290.30     19.72 o 
  -4   1  13      462.96      481.03     35.90 o 
  -3   1  13       94.70       93.31     20.80 o 
  -2   1  13      337.22      295.75     28.80 o 
  -1   1  13     1720.06     1510.33     55.08 o 
   0   1  13     4585.35     4247.31    100.11 o 
   1   1  13     1241.32     1138.51    109.27 o 
   2   1  13      136.54      101.06     21.10 o 
   3   1  13      170.62      138.28     24.63 o 
   4   1  13       34.83       23.75     38.95 o 
   5   1  13      792.41      841.15    108.59 o 
   6   1  13       11.91       17.33     19.80 o 
   7   1  13       31.48       26.74     22.93 o 
   8   1  13     1250.90     1263.16    182.39 o 
   9   1  13       22.36       -1.46     34.40 o 
 -11   2  13      747.22      613.89     70.37 o 
 -10   2  13      250.52      244.93     62.78 o 
  -9   2  13      119.83      119.36     30.07 o 
  -8   2  13      189.75      239.04     24.76 o 
  -7   2  13      829.73      908.15     51.54 o 
  -6   2  13     5286.25     5346.87    126.92 o 
  -5   2  13       35.95       25.17     26.19 o 
  -4   2  13      247.39      251.47     29.63 o 
  -3   2  13     1051.26      992.26     45.84 o 
  -2   2  13       39.74       20.40     14.66 o 
  -1   2  13      513.59      459.97     74.14 o 
   0   2  13     2809.10     2633.00     76.11 o 
   1   2  13       11.62       22.16     15.85 o 
   2   2  13     2902.27     2783.84     81.32 o 
   3   2  13      622.34      620.50     42.33 o 
   4   2  13        3.56      -10.33     16.04 o 
   5   2  13     2099.90     2266.68    151.81 o 
   6   2  13      429.54      429.65     64.98 o 
   7   2  13      270.75      281.70     37.64 o 
   8   2  13       66.12      107.75     42.21 o 
   9   2  13      486.25      510.25     73.07 o 
 -11   3  13        1.26       14.28     31.36 o 
 -10   3  13      231.94      173.51     33.76 o 
  -9   3  13     1299.03     1314.73    101.40 o 
  -8   3  13       15.84       -7.61     19.12 o 
  -7   3  13      290.39      287.28     37.10 o 
  -6   3  13       21.48        8.70     18.03 o 
  -5   3  13      476.53      378.82     34.95 o 
  -4   3  13      274.13      288.77     31.41 o 
  -3   3  13      814.26      783.14     59.92 o 
  -2   3  13       43.97       40.40     16.96 o 
  -1   3  13     1286.43     1250.61     52.10 o 
   0   3  13      971.56      931.53     72.23 o 
   1   3  13      997.07      926.36     94.60 o 
   2   3  13      237.03      274.95     76.67 o 
   3   3  13      395.95      400.00     61.10 o 
   4   3  13      444.60      412.84     38.66 o 
   5   3  13       90.05       67.69     61.32 o 
   6   3  13     1135.79     1079.82     57.38 o 
   7   3  13       52.82       67.15     26.57 o 
   8   3  13      376.00      374.11     64.08 o 
   9   3  13      175.90      255.29     59.58 o 
 -11   4  13      165.98      171.54     48.11 o 
 -10   4  13        0.52      -14.61     34.40 o 
  -9   4  13       67.14       57.15     25.83 o 
  -8   4  13     3093.24     3257.59    140.46 o 
  -7   4  13      205.45      208.04     47.16 o 
  -6   4  13        3.35       18.64     18.55 o 
  -5   4  13     2875.05     2820.53    224.43 o 
  -4   4  13        4.94       -3.75     16.60 o 
  -3   4  13     1638.26     1668.59    159.74 o 
  -2   4  13        6.73        0.15     17.04 o 
  -1   4  13        9.16       -6.19     15.63 o 
   0   4  13      969.44      914.74     73.57 o 
   1   4  13      262.49      247.99     31.11 o 
   2   4  13      232.01      312.11     34.12 o 
   3   4  13     2540.37     2565.18    118.48 o 
   4   4  13       24.10       12.60     19.63 o 
   5   4  13      168.34      198.17     55.42 o 
   6   4  13      231.63      234.91     34.44 o 
   7   4  13      407.06      416.72     68.35 o 
   8   4  13     1134.23     1317.38    108.03 o 
 -11   5  13     1020.70     1025.66     92.97 o 
 -10   5  13        0.97        4.38     38.67 o 
  -9   5  13      841.43     1099.18     98.47 o 
  -8   5  13      299.72      272.23     36.60 o 
  -7   5  13      243.86      236.50     48.06 o 
  -6   5  13      698.83      727.74     48.73 o 
  -5   5  13      432.88      377.81     44.40 o 
  -4   5  13       29.64       25.32     27.20 o 
  -3   5  13     2653.52     2554.28     87.40 o 
  -2   5  13       27.59       -4.84     16.73 o 
  -1   5  13       12.45       33.84     19.85 o 
   0   5  13      207.37      158.30     34.68 o 
   1   5  13      828.24      787.88     69.36 o 
   2   5  13     2756.87     2761.65     88.22 o 
   3   5  13      456.76      405.16     87.51 o 
   4   5  13      342.92      345.16     38.52 o 
   5   5  13      156.74      109.49     47.61 o 
   6   5  13      206.19      164.57     51.04 o 
   7   5  13      132.43      140.63     49.01 o 
   8   5  13      450.16      537.68     82.96 o 
 -10   6  13     1419.64     1215.76    102.97 o 
  -9   6  13      185.49      237.53     62.16 o 
  -8   6  13      226.95      202.57     54.86 o 
  -7   6  13      570.76      554.52     47.24 o 
  -6   6  13      312.60      312.99     38.16 o 
  -5   6  13     1513.47     1477.91     65.65 o 
  -4   6  13     1211.20     1144.25     59.46 o 
  -3   6  13       19.10       -8.17     18.56 o 
  -2   6  13     1197.17     1161.92     57.42 o 
  -1   6  13      739.46      826.39    116.91 o 
   0   6  13      373.68      378.45     39.95 o 
   1   6  13      371.53      384.30     40.03 o 
   2   6  13        2.27        3.15     19.21 o 
   3   6  13     1354.10     1367.93     64.75 o 
   4   6  13      514.75      486.92     44.96 o 
   5   6  13      352.26      338.48     62.61 o 
   6   6  13      657.85      734.51     88.02 o 
   7   6  13      581.32      423.01     73.74 o 
  -9   7  13       87.55      125.68     56.21 o 
  -8   7  13      357.86      290.81     63.40 o 
  -7   7  13      876.30     1089.07    101.96 o 
  -6   7  13      104.61       63.77     26.51 o 
  -5   7  13      217.06      195.65     49.97 o 
  -4   7  13       91.11       84.10     32.60 o 
  -3   7  13      700.42      719.86     51.99 o 
  -2   7  13       99.40       66.46     24.80 o 
  -1   7  13       40.49       21.39     21.60 o 
   0   7  13     1788.47     1842.96     75.16 o 
   1   7  13        3.03       13.28     22.42 o 
   2   7  13       31.39       43.64     48.84 o 
   3   7  13       78.40       72.91     27.61 o 
   4   7  13      292.26      307.10     41.12 o 
   5   7  13     1238.83     1196.98    104.10 o 
   6   7  13       58.13       90.16     44.97 o 
  -8   8  13      556.11      584.78     87.80 o 
  -7   8  13      215.20      211.68     56.21 o 
  -6   8  13     1466.76     1388.54    112.41 o 
  -5   8  13       31.38       38.87     25.36 o 
  -4   8  13        9.09       -1.16     22.04 o 
  -3   8  13     1459.20     1475.64     70.16 o 
  -2   8  13        5.91      -21.59     21.59 o 
  -1   8  13       20.11       27.31     25.53 o 
   0   8  13       37.96       28.67     24.52 o 
   1   8  13      698.08      729.52     55.89 o 
   2   8  13      570.97      647.72     54.14 o 
   3   8  13      173.92      145.97     34.72 o 
   4   8  13       25.92       59.24     48.00 o 
   5   8  13     1397.75     1768.05    126.92 o 
  -7   9  13       11.21       21.13     43.05 o 
  -6   9  13      159.14      110.84     54.97 o 
  -5   9  13       47.38      -36.31     36.31 o 
  -4   9  13      311.19      370.99     46.41 o 
  -3   9  13        0.74        2.63     33.61 o 
  -2   9  13      124.40      186.82     46.54 o 
  -1   9  13      969.63     1155.32     69.14 o 
   0   9  13        1.88      -45.25     45.25 o 
   1   9  13        1.50        6.13     26.24 o 
   2   9  13       35.85       19.38     29.53 o 
   3   9  13     1254.38     1345.48    115.11 o 
   4   9  13      111.64      219.66     64.53 o 
  -5  10  13      601.65      596.69     89.93 o 
  -4  10  13      318.29      370.18     74.76 o 
  -3  10  13      160.70      166.15     39.84 o 
  -2  10  13      108.28       95.92     35.27 o 
  -1  10  13        0.56      -25.86     25.86 o 
   0  10  13      370.60      414.29     70.03 o 
   1  10  13      275.93      289.91     46.00 o 
   2  10  13        5.93      -38.33     38.33 o 
  -4 -11  14      354.22      333.70     47.69 o 
  -3 -11  14      149.01      149.85     51.94 o 
  -2 -11  14       70.56       66.66     43.62 o 
  -1 -11  14       65.23       91.50     44.18 o 
   0 -11  14       15.55       45.86     40.02 o 
   1 -11  14       24.06       23.42     27.78 o 
   2 -11  14       87.62      128.91     35.85 o 
   3 -11  14       56.09       69.20     33.14 o 
  -6 -10  14       71.37       54.86     32.71 o 
  -5 -10  14       17.00       27.06     27.50 o 
  -4 -10  14       20.20       22.43     27.58 o 
  -3 -10  14      281.60      342.28     42.54 o 
  -2 -10  14     1011.88     1139.09     91.28 o 
  -1 -10  14       55.55       73.63     35.97 o 
   0 -10  14       34.04       37.03     25.46 o 
   1 -10  14     1561.00     1587.23     73.79 o 
   2 -10  14       13.35       13.00     24.78 o 
   3 -10  14        1.64       -3.10     24.12 o 
   4 -10  14       78.57       89.91     32.41 o 
   5 -10  14        1.98      -25.20     25.20 o 
  -8  -9  14       48.51       67.88     31.68 o 
  -7  -9  14        3.84       25.30     30.55 o 
  -6  -9  14       18.63       16.38     27.11 o 
  -5  -9  14      489.57      385.43     45.91 o 
  -4  -9  14       65.15       19.80     24.06 o 
  -3  -9  14       90.08      104.40     32.88 o 
  -2  -9  14       52.08       51.20     24.47 o 
  -1  -9  14      241.58      260.99     35.07 o 
   0  -9  14     1201.18     1275.25     62.62 o 
   1  -9  14      335.68      267.79     36.54 o 
   2  -9  14      235.62      298.09     73.57 o 
   3  -9  14      260.65      219.73     36.36 o 
   4  -9  14       18.41       17.37     26.78 o 
   5  -9  14      323.36      226.20     40.04 o 
   6  -9  14      272.87      317.54     47.12 o 
  -9  -8  14        4.11       37.51     30.07 o 
  -8  -8  14      550.50      539.88     55.26 o 
  -7  -8  14       18.47       28.59     35.24 o 
  -6  -8  14      137.43      125.72     48.62 o 
  -5  -8  14      139.21      192.30     35.19 o 
  -4  -8  14     2010.00     2037.23     79.53 o 
  -3  -8  14      202.91      204.60     31.96 o 
  -2  -8  14      243.37      250.60     26.15 o 
  -1  -8  14     1056.34     1019.17     41.76 o 
   0  -8  14      574.83      610.88     50.14 o 
   1  -8  14      102.15       87.22     24.54 o 
   2  -8  14        0.30        9.31     19.51 o 
   3  -8  14      227.63      233.77     35.58 o 
   4  -8  14      886.73     1020.28     70.26 o 
   5  -8  14     1141.02     1080.12     66.09 o 
   6  -8  14        4.89       11.14     26.72 o 
   7  -8  14      115.14      146.95     37.04 o 
  -9  -7  14      153.01      137.69     36.40 o 
  -8  -7  14      169.21      169.71     35.85 o 
  -7  -7  14      624.19      659.65     54.58 o 
  -6  -7  14        5.84        6.67     22.13 o 
  -5  -7  14      198.99      211.87     54.58 o 
  -4  -7  14       73.81      124.78     27.34 o 
  -3  -7  14        0.64       12.84     14.36 o 
  -2  -7  14     1632.29     1689.10     57.20 o 
  -1  -7  14      990.19      930.14     38.38 o 
   0  -7  14      191.10      182.92     21.43 o 
   1  -7  14      151.97      162.75     27.41 o 
   2  -7  14      234.30      267.09     32.90 o 
   3  -7  14      107.41       84.76     25.08 o 
   4  -7  14      680.74      719.46     51.09 o 
   5  -7  14      248.35      276.31     53.12 o 
   6  -7  14      417.21      468.42     48.83 o 
   7  -7  14       51.55       41.90     29.75 o 
 -10  -6  14      712.24      849.77     65.97 o 
  -9  -6  14      114.02       60.14     41.76 o 
  -8  -6  14      372.81      384.27     58.06 o 
  -7  -6  14       35.56       53.25     26.36 o 
  -6  -6  14      210.54      219.59     79.20 o 
  -5  -6  14      792.52      788.98     83.19 o 
  -4  -6  14       98.53       77.28     19.62 o 
  -3  -6  14       91.98      116.39     18.51 o 
  -2  -6  14     3674.90     3649.75     75.70 o 
  -1  -6  14       53.24       59.06     15.24 o 
   0  -6  14      333.18      366.66     27.10 o 
   1  -6  14      660.82      661.80     31.96 o 
   2  -6  14       72.64       73.77     15.50 o 
   3  -6  14     4819.53     4594.04    165.14 o 
   4  -6  14       77.91       35.34     46.76 o 
   5  -6  14       46.52       39.84     26.19 o 
   6  -6  14      323.66      410.79     44.27 o 
   7  -6  14       44.72       37.15     28.62 o 
   8  -6  14      137.98      103.22     84.20 o 
 -11  -5  14     2065.90     2129.34    144.34 o 
 -10  -5  14      191.85      170.72     72.39 o 
  -9  -5  14       78.89       89.77     29.31 o 
  -8  -5  14       69.82       74.50     30.69 o 
  -7  -5  14      320.40      399.64     40.92 o 
  -6  -5  14      274.64      226.90     32.16 o 
  -5  -5  14      127.62       98.13     18.00 o 
  -4  -5  14     1197.56     1226.17     61.99 o 
  -3  -5  14     4860.78     4713.82     87.29 o 
  -2  -5  14       98.23       65.54     15.22 o 
  -1  -5  14       16.95       22.13     11.91 o 
   0  -5  14      678.14      702.25     30.99 o 
   1  -5  14      136.51      159.18     18.69 o 
   2  -5  14      172.35      184.46     20.10 o 
   3  -5  14      236.90      219.98     30.00 o 
   4  -5  14      451.42      459.11     39.63 o 
   5  -5  14      409.77      484.11     49.80 o 
   6  -5  14      543.45      530.55    107.07 o 
   7  -5  14      727.01      784.84     57.62 o 
   8  -5  14      412.35      364.73     47.42 o 
 -11  -4  14      187.59      151.46     61.55 o 
 -10  -4  14      481.33      476.63     64.86 o 
  -9  -4  14      645.79      661.15     52.75 o 
  -8  -4  14        0.46        4.76     26.47 o 
  -7  -4  14      903.48      904.77    209.31 o 
  -6  -4  14        4.19       18.64     19.23 o 
  -5  -4  14     1308.79     1334.88     43.96 o 
  -4  -4  14      216.57      228.37     21.37 o 
  -3  -4  14       85.34      102.57     15.65 o 
  -2  -4  14     1405.23     1373.30     40.60 o 
  -1  -4  14        3.34       -7.42      9.28 o 
   0  -4  14     1992.08     1999.96     49.35 o 
   1  -4  14     8276.32     8001.63    238.76 o 
   2  -4  14      329.80      357.82     24.14 o 
   3  -4  14       26.66       36.56     13.88 o 
   4  -4  14      205.82      188.78     21.18 o 
   5  -4  14       27.24        9.10     19.64 o 
   6  -4  14     2464.88     2559.92     88.24 o 
   7  -4  14      262.06      307.05     40.91 o 
   8  -4  14       15.62       19.87     28.87 o 
   9  -4  14      116.09      152.34     62.95 o 
 -11  -3  14       15.74       44.20     27.87 o 
 -10  -3  14      257.56      248.00     50.70 o 
  -9  -3  14       47.07      -12.29     21.15 o 
  -8  -3  14     2159.86     1987.49     77.28 o 
  -7  -3  14      178.28      204.18     41.59 o 
  -6  -3  14      796.65      863.07     40.63 o 
  -5  -3  14     4055.34     4222.30     84.85 o 
  -4  -3  14      139.77      112.26     18.61 o 
  -3  -3  14     1167.45     1167.91     36.60 o 
  -2  -3  14      194.71      192.79     17.38 o 
  -1  -3  14        4.51        6.79      9.13 o 
   0  -3  14      664.28      734.88     28.60 o 
   1  -3  14      189.74      217.48     18.66 o 
   2  -3  14     1387.13     1368.15     50.83 o 
   3  -3  14      646.27      706.88     31.74 o 
   4  -3  14     1013.27     1024.90     39.34 o 
   5  -3  14       30.53       14.29     14.74 o 
   6  -3  14      399.33      514.90     43.87 o 
   7  -3  14       64.84       38.12     30.58 o 
   8  -3  14      953.69     1088.60    101.12 o 
   9  -3  14       21.34      -27.98     27.98 o 
 -11  -2  14       16.71        6.33     25.85 o 
 -10  -2  14       27.89       72.81     28.38 o 
  -9  -2  14       31.76       51.59     23.80 o 
  -8  -2  14      143.72      120.68     29.17 o 
  -7  -2  14      127.15      114.58     18.47 o 
  -6  -2  14      185.52      184.06     23.76 o 
  -5  -2  14      279.12      281.01     28.70 o 
  -4  -2  14     2130.23     2164.24     51.04 o 
  -3  -2  14      987.24      967.60     41.24 o 
  -2  -2  14     2833.09     2693.20     53.83 o 
  -1  -2  14     2293.91     2397.28     87.77 o 
   0  -2  14      622.70      683.85     42.07 o 
   1  -2  14      784.23      831.59     53.11 o 
   2  -2  14       92.46       95.46     17.65 o 
   3  -2  14      715.58      723.73     33.92 o 
   4  -2  14     1465.94     1584.38     47.06 o 
   5  -2  14     1164.03     1248.75     61.64 o 
   6  -2  14        0.05        6.95     15.19 o 
   7  -2  14        8.36       -2.55     22.22 o 
   8  -2  14      457.54      469.55     75.65 o 
   9  -2  14     1162.12     1301.98    111.18 o 
 -11  -1  14        0.01      -21.41     21.41 o 
 -10  -1  14      910.57      915.13     56.40 o 
  -9  -1  14      114.35      157.14     50.92 o 
  -8  -1  14      251.61      285.19     26.13 o 
  -7  -1  14      579.63      639.09     32.97 o 
  -6  -1  14     2323.40     2364.04     57.69 o 
  -5  -1  14      488.33      505.24     26.38 o 
  -4  -1  14     1088.99     1120.35     34.12 o 
  -3  -1  14       21.57       13.49     14.23 o 
  -2  -1  14     1778.52     1753.07     63.74 o 
  -1  -1  14     1116.30     1009.08     45.81 o 
   0  -1  14     1128.26      995.50     45.84 o 
   1  -1  14       91.90      111.67     20.97 o 
   2  -1  14      755.00      683.92     41.53 o 
   3  -1  14      779.72      740.86     47.78 o 
   4  -1  14     1103.11     1122.20     97.07 o 
   5  -1  14      206.80      212.54     30.47 o 
   6  -1  14     1196.15     1228.26     58.93 o 
   7  -1  14      137.11      111.10     32.60 o 
   8  -1  14        6.77       -0.11     36.08 o 
   9  -1  14      315.18      265.41     63.85 o 
 -11   0  14       18.42      -11.24     34.62 o 
 -10   0  14      283.46      299.56     39.12 o 
  -9   0  14      647.39      705.60     38.47 o 
  -8   0  14      281.86      253.24     31.35 o 
  -7   0  14      287.59      305.13     37.58 o 
  -6   0  14      265.03      324.01     45.86 o 
  -5   0  14      444.15      406.70     74.76 o 
  -4   0  14      753.74      764.62     44.32 o 
  -3   0  14     2062.55     1889.28     64.34 o 
  -2   0  14     2650.50     2648.01     76.54 o 
  -1   0  14      214.50      233.96     62.33 o 
   0   0  14      505.88      483.64     35.39 o 
   1   0  14       65.44       55.23     20.07 o 
   2   0  14       96.52       94.31     36.08 o 
   3   0  14     3776.91     3466.37     94.63 o 
   4   0  14        0.27       -2.57     16.59 o 
   5   0  14      102.92      120.57     52.89 o 
   6   0  14      763.34      849.39     52.57 o 
   7   0  14     1096.57     1102.18     62.61 o 
   8   0  14       29.97       99.71     43.84 o 
   9   0  14        0.07       31.93     41.82 o 
  -9   1  14      541.52      561.51     62.95 o 
  -8   1  14     1160.39     1196.05     84.54 o 
  -7   1  14     1286.85     1327.17     59.57 o 
  -6   1  14      447.73      445.38     48.51 o 
  -5   1  14       82.68       84.01     22.58 o 
  -4   1  14       22.65       20.65     18.44 o 
  -3   1  14      935.90      995.45     47.56 o 
  -2   1  14      111.17       80.48     28.50 o 
  -1   1  14     2589.68     2445.74    148.39 o 
   0   1  14      483.60      594.86     41.54 o 
   1   1  14      923.59     1109.98     93.81 o 
   2   1  14      138.62      159.43     26.27 o 
   3   1  14     1691.37     1551.40     61.32 o 
   4   1  14     2653.01     2681.02     84.13 o 
   5   1  14      641.98      683.53     63.01 o 
   6   1  14      256.99      296.40     37.22 o 
   7   1  14      470.04      514.82     50.36 o 
   8   1  14        0.77        4.00     24.71 o 
 -11   2  14      285.83      228.76     55.53 o 
 -10   2  14      719.99      743.47     60.70 o 
  -9   2  14      516.20      551.72     47.41 o 
  -8   2  14        5.45       -2.58     20.22 o 
  -7   2  14     1116.16     1143.16     82.01 o 
  -6   2  14      271.74      295.47     34.72 o 
  -5   2  14       26.59       26.54     18.77 o 
  -4   2  14      417.93      421.58     56.32 o 
  -3   2  14      845.26      873.52     71.78 o 
  -2   2  14     1334.64     1310.30     55.01 o 
  -1   2  14      211.07      193.87     26.91 o 
   0   2  14      550.91      469.10     37.16 o 
   1   2  14     2845.48     2687.72    162.49 o 
   2   2  14      379.33      360.00     34.87 o 
   3   2  14      131.29      131.15     26.42 o 
   4   2  14      166.56      168.98     29.21 o 
   5   2  14      402.32      433.65     41.30 o 
   6   2  14     1225.47     1252.49     61.53 o 
   7   2  14       32.89        1.92     21.76 o 
   8   2  14       30.43       11.16     36.98 o 
 -11   3  14       13.53      -19.56     27.54 o 
 -10   3  14      207.95      252.80     38.29 o 
  -9   3  14      192.15      124.55     32.21 o 
  -8   3  14     1912.62     1851.75    113.43 o 
  -7   3  14        2.87       22.34     26.70 o 
  -6   3  14        4.80       -2.27     17.17 o 
  -5   3  14     1531.22     1586.29     64.16 o 
  -4   3  14      351.13      349.06     35.52 o 
  -3   3  14      162.26      183.64     27.98 o 
  -2   3  14        6.11       -4.77     14.00 o 
  -1   3  14     1221.93     1212.74     54.88 o 
   0   3  14      682.35      698.26     44.43 o 
   1   3  14       46.47       41.45     22.03 o 
   2   3  14     1253.97     1122.10     85.21 o 
   3   3  14     1578.34     1629.15     66.03 o 
   4   3  14       52.64       59.59     22.62 o 
   5   3  14      270.47      249.70     34.42 o 
   6   3  14       23.47       15.29     20.39 o 
   7   3  14      627.61      756.77    118.65 o 
   8   3  14      380.31      364.33     68.91 o 
 -11   4  14      441.82      299.02     61.49 o 
 -10   4  14      160.42      209.09     55.42 o 
  -9   4  14       79.30       69.20     28.05 o 
  -8   4  14      126.69      167.11     40.41 o 
  -7   4  14      349.04      354.57     39.00 o 
  -6   4  14        1.85       20.02     19.63 o 
  -5   4  14      170.58      179.28     29.99 o 
  -4   4  14     1526.93     1520.72     63.18 o 
  -3   4  14       64.26       60.70     21.69 o 
  -2   4  14     1861.69     1775.44     94.20 o 
  -1   4  14      280.61      258.10     32.91 o 
   0   4  14      460.23      390.81     38.43 o 
   1   4  14     2534.07     2456.23     81.71 o 
   2   4  14       61.49       44.51     21.76 o 
   3   4  14       51.15       41.39     22.30 o 
   4   4  14      629.74      627.65     48.02 o 
   5   4  14        7.66        7.59     20.57 o 
   6   4  14        3.65       -3.59     21.88 o 
   7   4  14      110.29      122.53     46.09 o 
   8   4  14       71.94       62.61     43.73 o 
 -10   5  14     1205.44     1451.71    114.10 o 
  -9   5  14      314.62      406.71     69.13 o 
  -8   5  14       89.11       74.78     40.69 o 
  -7   5  14      185.89      195.64     32.79 o 
  -6   5  14     1428.26     1374.10     64.12 o 
  -5   5  14      275.06      243.82     34.32 o 
  -4   5  14       62.89       60.74     23.06 o 
  -3   5  14       15.15       29.13     23.33 o 
  -2   5  14      563.12      579.43     44.55 o 
  -1   5  14      115.92      151.66     28.57 o 
   0   5  14      331.41      310.94     36.43 o 
   1   5  14     1790.42     1823.59     72.51 o 
   2   5  14      155.57      197.97     33.33 o 
   3   5  14      529.97      621.51     47.99 o 
   4   5  14        7.21       -2.64     20.51 o 
   5   5  14      289.19      337.14     40.95 o 
   6   5  14      301.43      262.04     62.50 o 
   7   5  14       23.09      -26.75     35.75 o 
 -10   6  14      370.78      464.04     81.28 o 
  -9   6  14       78.89      102.07     51.04 o 
  -8   6  14      267.89      327.12     66.44 o 
  -7   6  14       22.05        3.39     22.34 o 
  -6   6  14       41.03       26.35     22.57 o 
  -5   6  14     2005.91     2166.52     81.61 o 
  -4   6  14      438.80      406.92     42.70 o 
  -3   6  14        1.03      -11.69     17.81 o 
  -2   6  14      834.68      839.21     53.84 o 
  -1   6  14     2459.39     2576.46     88.15 o 
   0   6  14     1439.17     1546.66     68.28 o 
   1   6  14       51.97       58.63     25.07 o 
   2   6  14       20.06       16.75     22.44 o 
   3   6  14      391.22      385.36     49.86 o 
   4   6  14       20.04      -16.60     21.88 o 
   5   6  14        0.49        3.04     37.77 o 
   6   6  14      229.24      198.97     58.79 o 
  -9   7  14        2.65       44.40     48.23 o 
  -8   7  14     1297.86     1441.26    118.26 o 
  -7   7  14       10.74        2.70     38.78 o 
  -6   7  14      143.97      182.65     44.29 o 
  -5   7  14       53.83       33.09     25.10 o 
  -4   7  14       18.98       30.25     24.10 o 
  -3   7  14     1037.02     1063.20     62.32 o 
  -2   7  14       48.13       31.81     24.84 o 
  -1   7  14      385.75      375.18     43.70 o 
   0   7  14     1400.75     1456.15     70.17 o 
   1   7  14      553.03      549.26    118.54 o 
   2   7  14      204.22      224.33     36.26 o 
   3   7  14       36.24        0.43     37.77 o 
   4   7  14      476.81      441.76     47.86 o 
   5   7  14      628.74      811.07     94.54 o 
  -8   8  14      138.59       88.36     56.54 o 
  -7   8  14      821.04      927.19    102.86 o 
  -6   8  14       14.52       -6.63     38.56 o 
  -5   8  14      263.81      215.92     38.10 o 
  -4   8  14       54.38       61.18     27.73 o 
  -3   8  14      220.21      225.15     38.63 o 
  -2   8  14     2779.06     2869.92    101.75 o 
  -1   8  14      397.28      532.53     51.55 o 
   0   8  14        8.77      -11.58     23.40 o 
   1   8  14      889.66      914.24     62.39 o 
   2   8  14       20.15       26.25     25.93 o 
   3   8  14      273.10      297.55     43.77 o 
   4   8  14        3.02       -2.25     37.77 o 
  -6   9  14      354.43      462.47     82.17 o 
  -5   9  14       32.19        5.40     44.07 o 
  -4   9  14        1.96      -19.64     26.37 o 
  -3   9  14       62.16       43.68     30.23 o 
  -2   9  14      671.82      714.60     59.07 o 
  -1   9  14       19.64       13.33     27.11 o 
   0   9  14      722.09      821.79     68.12 o 
   1   9  14      161.35      167.61     38.18 o 
   2   9  14       90.32      141.09     36.98 o 
   3   9  14     1014.57     1094.01    109.38 o 
  -3  10  14      393.64      286.09     46.14 o 
  -2  10  14        8.53       21.23     31.35 o 
  -1  10  14        7.35        6.34     29.83 o 
   0  10  14      125.13      218.66     43.22 o 
  -3 -11  15       22.99        3.93     40.81 o 
  -2 -11  15      198.08      154.34     50.70 o 
  -1 -11  15        0.38       38.67     40.36 o 
   0 -11  15      649.63      625.02     76.89 o 
   1 -11  15      486.72      543.19     53.53 o 
   2 -11  15      117.09      122.91     35.73 o 
  -6 -10  15      912.18      869.16     65.88 o 
  -5 -10  15      159.29      252.54     67.00 o 
  -4 -10  15       20.72       -3.45     25.62 o 
  -3 -10  15      979.33      939.81     98.02 o 
  -2 -10  15      173.92      154.57     48.45 o 
  -1 -10  15      393.47      433.02     63.51 o 
   0 -10  15      324.20      370.84     61.32 o 
   1 -10  15       70.47       49.22     27.71 o 
   2 -10  15      342.41      354.04     45.34 o 
   3 -10  15      274.14      242.12     40.71 o 
   4 -10  15       34.34       39.93     29.42 o 
  -7  -9  15      285.08      286.74     45.61 o 
  -6  -9  15     1512.53     1505.52     92.35 o 
  -5  -9  15        6.94       25.32     25.14 o 
  -4  -9  15      241.25      199.17     36.52 o 
  -3  -9  15        0.29        8.89     22.28 o 
  -2  -9  15      545.62      619.68     47.17 o 
  -1  -9  15     1560.42     1684.07     70.56 o 
   0  -9  15      195.01      215.64     43.11 o 
   1  -9  15      157.15      149.47     33.30 o 
   2  -9  15      973.53      995.54     60.48 o 
   3  -9  15      111.79      114.84     30.67 o 
   4  -9  15      452.75      416.44     54.41 o 
   5  -9  15        0.03       -8.30     25.93 o 
  -8  -8  15      194.21      272.38     44.57 o 
  -7  -8  15      814.32      863.22     62.55 o 
  -6  -8  15        7.42        9.28     25.22 o 
  -5  -8  15      396.09      412.82     82.40 o 
  -4  -8  15     1624.60     1732.25     73.49 o 
  -3  -8  15      549.37      449.34     41.57 o 
  -2  -8  15      119.96       88.20     20.29 o 
  -1  -8  15      138.56      155.06     29.18 o 
   0  -8  15      209.55      273.59     72.17 o 
   1  -8  15     2096.66     2108.62     78.14 o 
   2  -8  15       12.39        5.34     20.69 o 
   3  -8  15      256.92      326.78     39.30 o 
   4  -8  15     1528.80     1508.43     72.14 o 
   5  -8  15      527.64      605.90     53.54 o 
   6  -8  15       18.16       11.89     26.54 o 
  -9  -7  15      681.32      755.96     63.74 o 
  -8  -7  15      241.72      323.12     47.27 o 
  -7  -7  15       22.36       17.10     28.22 o 
  -6  -7  15      306.27      480.10    119.33 o 
  -5  -7  15      745.92      710.98     94.88 o 
  -4  -7  15       11.29        4.56     19.23 o 
  -3  -7  15     1832.37     1877.32     55.46 o 
  -2  -7  15      638.95      601.32     37.86 o 
  -1  -7  15      383.76      401.53     35.64 o 
   0  -7  15      790.79      766.94     36.39 o 
   1  -7  15       78.14       66.32     32.60 o 
   2  -7  15      915.00      877.13     51.67 o 
   3  -7  15      965.95     1105.34     58.41 o 
   4  -7  15       15.11       22.49     21.71 o 
   5  -7  15      691.64      700.65     54.23 o 
   6  -7  15      161.36      153.17     34.96 o 
   7  -7  15       13.91       15.62     30.80 o 
 -10  -6  15        7.03        4.74     28.36 o 
  -9  -6  15      619.73      525.20     69.25 o 
  -8  -6  15       11.19        9.73     24.17 o 
  -7  -6  15       13.64       13.63     22.57 o 
  -6  -6  15      246.89      199.85     33.82 o 
  -5  -6  15      209.07      217.24     32.23 o 
  -4  -6  15     1451.89     1574.54     49.19 o 
  -3  -6  15        0.79        3.47     13.51 o 
  -2  -6  15       79.52       53.61     19.58 o 
  -1  -6  15     2482.65     2483.64     60.76 o 
   0  -6  15      191.34      226.90     22.48 o 
   1  -6  15       51.20       55.43     15.81 o 
   2  -6  15     1504.49     1520.26     62.65 o 
   3  -6  15      295.50      281.84     33.97 o 
   4  -6  15     1265.93     1339.34     63.28 o 
   5  -6  15       40.88       33.86     24.88 o 
   6  -6  15      207.86      228.05     38.02 o 
   7  -6  15     1040.93     1257.44     72.54 o 
 -10  -5  15      179.12      140.91     37.75 o 
  -9  -5  15        8.97       -2.61     25.93 o 
  -8  -5  15      845.82      914.80    119.10 o 
  -7  -5  15      706.61      783.39     53.67 o 
  -6  -5  15        0.49        3.81     20.28 o 
  -5  -5  15       51.06       40.22     15.36 o 
  -4  -5  15      500.18      546.88     40.78 o 
  -3  -5  15       79.36       75.36     16.92 o 
  -2  -5  15      109.72       70.62     15.62 o 
  -1  -5  15      395.74      319.17     23.90 o 
   0  -5  15      971.65      994.96     37.27 o 
   1  -5  15     1680.09     1580.32     46.76 o 
   2  -5  15        0.74       -7.31     12.34 o 
   3  -5  15      339.84      350.38     55.81 o 
   4  -5  15      170.82      194.12     52.27 o 
   5  -5  15        6.97       17.42     22.65 o 
   6  -5  15       76.98      108.26     29.47 o 
   7  -5  15        5.30       -9.18     25.54 o 
   8  -5  15      420.50      478.50     55.06 o 
 -11  -4  15       77.28       58.88     33.42 o 
 -10  -4  15      200.22      181.01     36.78 o 
  -9  -4  15      639.72      704.96     54.45 o 
  -8  -4  15      148.39      216.32     41.42 o 
  -7  -4  15      104.43       81.40     39.57 o 
  -6  -4  15     2448.74     2451.18     80.31 o 
  -5  -4  15      822.75      883.48     44.68 o 
  -4  -4  15        2.04        7.51     12.41 o 
  -3  -4  15      377.14      413.99     25.29 o 
  -2  -4  15     1262.39     1290.00     40.50 o 
  -1  -4  15     1573.02     1586.02     44.47 o 
   0  -4  15      622.83      678.78     30.60 o 
   1  -4  15        0.07       10.45     11.80 o 
   2  -4  15     1320.78     1310.48    100.94 o 
   3  -4  15       34.74       24.01     17.93 o 
   4  -4  15       88.12       64.60     22.99 o 
   5  -4  15     1117.15     1191.82    116.85 o 
   6  -4  15      269.14      257.49     38.13 o 
   7  -4  15     1461.67     1605.79     77.91 o 
   8  -4  15       27.36      -10.23     45.64 o 
 -11  -3  15        5.10       30.05     27.65 o 
 -10  -3  15      133.44      156.53     34.31 o 
  -9  -3  15       45.07       40.75     40.41 o 
  -8  -3  15     1640.58     1672.66     87.57 o 
  -7  -3  15        0.36        9.52     19.69 o 
  -6  -3  15     2275.93     2534.79     72.12 o 
  -5  -3  15      170.12      192.42     20.88 o 
  -4  -3  15      185.60      197.82     19.78 o 
  -3  -3  15        1.77        7.42     12.88 o 
  -2  -3  15      374.91      412.47     23.02 o 
  -1  -3  15     1316.61     1393.03     39.60 o 
   0  -3  15       63.08       52.87     25.77 o 
   1  -3  15      203.84      195.38     18.86 o 
   2  -3  15      764.18      811.48     58.15 o 
   3  -3  15       21.81       18.69     13.69 o 
   4  -3  15      418.71      436.87     31.95 o 
   5  -3  15       58.33       47.73     21.66 o 
   6  -3  15      210.92      266.08     59.58 o 
   7  -3  15      491.35      659.08     84.54 o 
   8  -3  15      116.97      119.50     57.11 o 
 -11  -2  15       16.59       39.79     43.28 o 
 -10  -2  15       11.17       15.64     24.93 o 
  -9  -2  15      175.30      201.31     33.45 o 
  -8  -2  15      919.62      968.54     53.52 o 
  -7  -2  15      834.17      934.06     43.14 o 
  -6  -2  15       36.83       40.71     15.87 o 
  -5  -2  15     1240.44     1250.23     40.87 o 
  -4  -2  15     4514.29     4478.12    167.05 o 
  -3  -2  15      511.04      469.26     36.92 o 
  -2  -2  15       64.60       61.51     19.14 o 
   0  -2  15     1861.13     1847.89    162.38 o 
   1  -2  15      963.34      980.48     48.07 o 
   2  -2  15        1.80      -14.66     14.86 o 
   3  -2  15      444.54      435.49     37.33 o 
   4  -2  15     1522.53     1690.57     66.76 o 
   5  -2  15     2370.25     2495.13     83.71 o 
   6  -2  15       50.78       18.77     36.31 o 
   7  -2  15       34.48       25.41     39.46 o 
   8  -2  15      685.37      777.79     90.38 o 
 -11  -1  15      101.45       37.10     42.94 o 
 -10  -1  15     1249.56     1205.86    101.17 o 
  -9  -1  15      786.53      762.39     81.16 o 
  -8  -1  15       11.64      -13.09     17.42 o 
  -7  -1  15      524.65      498.44     42.01 o 
  -6  -1  15       29.12       -3.80     19.27 o 
  -5  -1  15       47.79       81.46     23.29 o 
  -4  -1  15      481.13      465.95     38.06 o 
  -3  -1  15     2212.66     2186.83     97.01 o 
  -2  -1  15     1831.74     1821.59    118.82 o 
  -1  -1  15       93.41       88.38     20.70 o 
   0  -1  15       23.99       15.28     15.00 o 
   1  -1  15       45.04       37.88     18.77 o 
   2  -1  15     2929.38     2942.70     86.45 o 
   3  -1  15      333.35      349.02     35.67 o 
   4  -1  15        3.28        6.30     19.03 o 
   5  -1  15      320.54      316.21     37.19 o 
   6  -1  15      268.06      313.26     38.71 o 
   7  -1  15      182.23      179.75     53.28 o 
   8  -1  15       21.31       40.69     43.05 o 
 -11   0  15      114.75       37.10     41.48 o 
 -10   0  15      115.20       55.42     39.57 o 
  -9   0  15     1398.00     1389.86     69.36 o 
  -8   0  15        2.11        7.23     19.81 o 
  -7   0  15      151.01      188.06     30.41 o 
  -6   0  15     1998.05     1936.36     71.79 o 
  -5   0  15       93.74       77.09     23.48 o 
  -4   0  15     2087.79     2147.71     72.34 o 
  -3   0  15       63.36       38.34     17.78 o 
  -2   0  15      930.47      946.21     59.13 o 
  -1   0  15      933.26     1062.89     49.92 o 
   0   0  15      139.15      106.21     22.39 o 
   1   0  15      185.63      113.12     22.79 o 
   2   0  15     1524.59     1546.41     61.99 o 
   3   0  15     1298.34     1116.30     54.23 o 
   4   0  15     1998.25     1980.93     72.51 o 
   5   0  15      238.64      214.09     32.77 o 
   6   0  15      405.66      412.00     67.84 o 
   7   0  15     1528.40     1595.33     72.39 o 
   8   0  15        0.01       18.10     41.93 o 
 -11   1  15       86.50       64.64     42.94 o 
 -10   1  15      517.50      552.74     71.72 o 
  -9   1  15       39.14       33.12     24.20 o 
  -8   1  15       17.95       -4.98     20.78 o 
  -7   1  15      952.19      969.36     55.33 o 
  -6   1  15      360.64      419.96     40.39 o 
  -5   1  15        2.29       -2.66     18.35 o 
  -4   1  15      412.77      405.66     46.43 o 
  -3   1  15       97.77       98.48     22.99 o 
  -2   1  15      810.76      828.19     47.21 o 
  -1   1  15     1135.32     1027.80    125.62 o 
   0   1  15      711.46      684.75     70.71 o 
   1   1  15     1277.24     1259.66     56.12 o 
   2   1  15        5.13        5.81     18.72 o 
   3   1  15       17.02      -13.88     31.14 o 
   4   1  15      689.98      596.51     67.28 o 
   5   1  15     1699.65     1706.49     70.90 o 
   6   1  15      342.98      405.13     74.19 o 
   7   1  15       10.69      -20.12     20.12 o 
   8   1  15       85.08       70.56     37.04 o 
 -11   2  15      550.17      678.19     78.80 o 
 -10   2  15      651.34      608.10     75.09 o 
  -9   2  15       88.33      107.32     51.43 o 
  -8   2  15      837.58      872.10     55.66 o 
  -7   2  15      396.62      469.56     43.40 o 
  -6   2  15     2325.09     2336.86     81.40 o 
  -5   2  15       25.04        8.98     19.35 o 
  -4   2  15      244.06      192.26     29.10 o 
  -3   2  15      368.87      476.21     45.30 o 
  -2   2  15     1563.75     1443.05     59.42 o 
  -1   2  15      634.78      638.66     43.84 o 
   0   2  15     1088.35     1068.61     52.28 o 
   1   2  15      163.40      133.25     25.35 o 
   2   2  15     1882.57     1889.78     71.29 o 
   3   2  15       47.61       65.90     23.73 o 
   4   2  15        6.90       30.55     21.27 o 
   5   2  15     1139.80     1174.92    169.75 o 
   6   2  15      490.48      396.71     43.24 o 
   7   2  15       16.64       35.13     25.82 o 
   8   2  15       50.64       39.46     41.03 o 
 -10   3  15       17.10       35.23     26.77 o 
  -9   3  15      676.67      619.56     51.12 o 
  -8   3  15      371.67      442.17     44.37 o 
  -7   3  15      586.85      564.09     56.60 o 
  -6   3  15      274.27      357.88     38.95 o 
  -5   3  15       66.85       45.50     22.05 o 
  -4   3  15     2360.07     2259.23     77.94 o 
  -3   3  15       79.60       47.70     20.76 o 
  -2   3  15        4.61       -6.01     21.19 o 
  -1   3  15     3452.80     3386.09     96.57 o 
   0   3  15      265.39      246.36     32.45 o 
   1   3  15      682.99      703.78     47.45 o 
   2   3  15      692.95      730.13    118.77 o 
   3   3  15      932.03      977.61     71.21 o 
   4   3  15     1479.70     1523.96     68.24 o 
   5   3  15        3.94        3.65     33.27 o 
   6   3  15        4.40       -6.17     22.31 o 
   7   3  15      543.65      554.11     62.61 o 
   8   3  15       16.31      -36.76     36.76 o 
 -10   4  15        3.79      -11.69     35.97 o 
  -9   4  15      420.62      459.08     47.56 o 
  -8   4  15      139.03      160.87     32.80 o 
  -7   4  15     1325.52     1310.11     64.50 o 
  -6   4  15      128.04       81.70     26.16 o 
  -5   4  15      207.53      214.76     38.11 o 
  -4   4  15     2525.82     2504.12    114.66 o 
  -3   4  15     1383.01     1289.95     60.41 o 
  -2   4  15       50.53       30.38     25.35 o 
  -1   4  15       77.67       44.45     22.21 o 
   0   4  15      843.31      845.13     89.26 o 
   1   4  15      715.91      654.94     58.06 o 
   2   4  15       70.75       77.26     23.75 o 
   3   4  15      504.04      410.03     41.96 o 
   4   4  15     1440.87     1587.80     71.21 o 
   5   4  15       51.30       28.59     24.19 o 
   6   4  15      457.31      482.46     48.33 o 
   7   4  15        4.42        5.62     35.97 o 
 -10   5  15     1096.69     1195.52    111.06 o 
  -9   5  15      138.83      188.74     57.33 o 
  -8   5  15       48.21       18.43     25.40 o 
  -7   5  15       31.15       61.15     27.11 o 
  -6   5  15     1493.28     1524.30     69.55 o 
  -5   5  15      689.10      688.28    109.04 o 
  -4   5  15       85.40       32.78     22.33 o 
  -3   5  15     1359.86     1403.71     64.95 o 
  -2   5  15     1380.08     1371.41     64.11 o 
  -1   5  15      860.73      907.30     55.76 o 
   0   5  15       68.59       49.52     30.18 o 
   1   5  15      142.72      191.97     33.98 o 
   2   5  15     4007.60     4011.05    114.95 o 
   3   5  15      658.86      635.72     50.78 o 
   4   5  15       80.51       71.79     27.41 o 
   5   5  15      586.86      577.77     75.20 o 
   6   5  15       19.17        0.22     38.22 o 
  -9   6  15      254.80      283.96     68.35 o 
  -8   6  15       52.31       73.52     47.66 o 
  -7   6  15       22.47        1.27     24.11 o 
  -6   6  15      436.04      496.91     52.10 o 
  -5   6  15        4.14      -22.38     38.90 o 
  -4   6  15      865.39      959.20     59.30 o 
  -3   6  15       32.03       11.30     22.93 o 
  -2   6  15      325.36      308.18     46.88 o 
  -1   6  15     1692.13     1771.54     74.68 o 
   0   6  15       50.80        5.91     21.82 o 
   1   6  15      179.97      172.48     33.45 o 
   2   6  15      234.89      287.88     39.03 o 
   3   6  15       88.23       53.37     31.76 o 
   4   6  15      953.47      964.21     78.30 o 
   5   6  15        6.97       57.67     42.27 o 
   6   6  15       74.17      139.06     50.92 o 
  -8   7  15       60.36       47.55     48.68 o 
  -7   7  15      107.48      159.63     53.73 o 
  -6   7  15       60.59       94.92     31.24 o 
  -5   7  15       73.04       67.21     28.52 o 
  -4   7  15     1436.31     1372.76     70.60 o 
  -3   7  15      112.77      109.96     31.70 o 
  -2   7  15      374.33      457.82     71.94 o 
  -1   7  15       24.39       30.74     27.93 o 
   0   7  15     1534.27     1584.40    183.52 o 
   1   7  15     1284.96     1328.43    116.01 o 
   2   7  15        5.32      -19.71     24.29 o 
   3   7  15       20.01       13.13     27.94 o 
   4   7  15       93.14       99.04     43.84 o 
   5   7  15      657.47      856.82     98.14 o 
  -7   8  15       32.97       80.83     52.72 o 
  -6   8  15      370.70      416.61     74.31 o 
  -5   8  15        6.21        3.82     26.07 o 
  -4   8  15        4.76      -16.24     24.12 o 
  -3   8  15      328.31      379.13     73.07 o 
  -2   8  15      130.46      133.51     34.04 o 
  -1   8  15      468.48      503.08     56.83 o 
   0   8  15       44.07       82.81     30.93 o 
   1   8  15       74.24       54.33     30.25 o 
   2   8  15      739.12      929.52     66.42 o 
   3   8  15       32.64       46.56     31.36 o 
  -5   9  15      399.11      390.86     77.57 o 
  -4   9  15      296.60      347.02     48.20 o 
  -3   9  15        0.21      -27.39     27.39 o 
  -2   9  15       12.57       14.99     27.90 o 
  -1   9  15      933.77      922.53     67.62 o 
   0   9  15      129.17       57.83     31.38 o 
   1   9  15       68.31       44.89     34.45 o 
  -2 -11  16      144.60      223.70     57.44 o 
  -1 -11  16       60.04       38.00     40.24 o 
   0 -11  16      418.49      350.06     64.53 o 
  -5 -10  16      414.45      414.04     50.83 o 
  -4 -10  16        8.68        0.18     28.10 o 
  -3 -10  16       58.13       33.95     28.85 o 
  -2 -10  16      570.14      742.94     77.57 o 
  -1 -10  16      736.08      712.82     76.44 o 
   0 -10  16       45.30       62.90     34.90 o 
   1 -10  16      844.93      890.76     74.47 o 
   2 -10  16      970.25      950.10     64.54 o 
   3 -10  16       81.87       90.44     32.66 o 
  -7  -9  16       96.60       95.92     35.24 o 
  -6  -9  16      230.75      281.80     44.19 o 
  -5  -9  16      400.97      418.23     48.08 o 
  -4  -9  16      100.72      120.62     31.21 o 
  -3  -9  16        0.66        4.36     22.80 o 
  -2  -9  16      284.28      291.90     37.04 o 
  -1  -9  16       10.82      -10.98     21.57 o 
   0  -9  16      890.15      859.86     55.47 o 
   1  -9  16       60.11       93.17     30.70 o 
   2  -9  16       19.17       -3.62     23.83 o 
   3  -9  16      754.50      826.53     59.68 o 
   4  -9  16      107.39       57.63     34.96 o 
  -8  -8  16     1262.88     1439.99    138.55 o 
  -7  -8  16        0.43        7.29     39.18 o 
  -6  -8  16      156.82      218.28     39.31 o 
  -5  -8  16        8.70       -4.82     20.97 o 
  -4  -8  16       98.04      123.88     30.40 o 
  -3  -8  16     1349.71     1453.56     66.19 o 
  -2  -8  16        5.99        0.46     16.30 o 
  -1  -8  16      370.92      366.44     30.43 o 
   0  -8  16      932.04      925.39     73.13 o 
   1  -8  16       41.87       72.71     26.47 o 
   2  -8  16      446.66      533.11     46.89 o 
   3  -8  16      185.26      178.58     33.96 o 
   4  -8  16      874.84      917.78     61.12 o 
   5  -8  16      293.98      316.48     76.72 o 
  -9  -7  16      640.11      619.58     60.61 o 
  -8  -7  16      178.90      220.80     41.44 o 
  -7  -7  16       82.09       57.09     29.23 o 
  -6  -7  16       20.62       35.90     25.82 o 
  -5  -7  16       69.04       80.90     27.26 o 
  -4  -7  16        2.61        0.07     20.51 o 
  -3  -7  16      171.54      158.12     22.66 o 
  -2  -7  16     1385.21     1430.21     49.29 o 
  -1  -7  16      352.47      405.31     30.01 o 
   0  -7  16       66.02       41.46     16.39 o 
   1  -7  16      370.09      349.88     69.25 o 
   2  -7  16      839.47      847.18     52.28 o 
   3  -7  16      687.38      655.70     63.46 o 
   4  -7  16       81.39      127.34     30.79 o 
   5  -7  16        0.89       19.85     25.58 o 
   6  -7  16      163.02       88.56     34.68 o 
  -9  -6  16       43.78       54.27     40.53 o 
  -8  -6  16      857.97      720.41     58.23 o 
  -7  -6  16      393.86      508.74     69.75 o 
  -6  -6  16      480.45      505.58     46.29 o 
  -5  -6  16      355.73      322.96     37.24 o 
  -4  -6  16      330.82      370.24     47.15 o 
  -3  -6  16       65.58      113.39     21.23 o 
  -2  -6  16      697.05      782.82     71.83 o 
  -1  -6  16      661.59      646.06     43.95 o 
   0  -6  16      723.35      700.49     34.74 o 
   1  -6  16      290.07      309.88     31.15 o 
   2  -6  16      474.29      484.54     40.10 o 
   3  -6  16      575.38      570.57     45.13 o 
   4  -6  16      507.97      559.92     49.12 o 
   5  -6  16       37.86       51.33     25.65 o 
   6  -6  16      162.60      168.38     36.16 o 
   7  -6  16      152.56      253.49     70.82 o 
 -10  -5  16     1456.15     1349.25     76.41 o 
  -9  -5  16      267.21      217.68     39.11 o 
  -8  -5  16      471.32      456.21     47.19 o 
  -7  -5  16       50.76       34.53     24.90 o 
  -6  -5  16     1441.13     1524.67     66.57 o 
  -5  -5  16       18.39       23.01     15.48 o 
  -4  -5  16     1601.37     1607.72     67.15 o 
  -3  -5  16     1343.32     1312.01     44.22 o 
  -2  -5  16      232.11      221.95     22.01 o 
  -1  -5  16      211.44      202.91     21.43 o 
   0  -5  16     2846.96     2851.56     65.45 o 
   1  -5  16      631.50      614.56     32.19 o 
   2  -5  16      929.57      920.86     64.59 o 
   3  -5  16      411.55      380.90     68.12 o 
   4  -5  16      166.34      204.52     33.14 o 
   5  -5  16     1215.69     1274.21    108.70 o 
   6  -5  16       71.39       83.52     51.82 o 
   7  -5  16       10.24       11.92     46.88 o 
 -10  -4  16      553.40      422.23     75.99 o 
  -9  -4  16      265.29      290.32     41.00 o 
  -8  -4  16       20.83       15.78     34.96 o 
  -7  -4  16      477.68      501.60     43.26 o 
  -6  -4  16     1745.11     1857.27     71.33 o 
  -5  -4  16      160.06      143.39     27.46 o 
  -4  -4  16       62.45       57.95     15.87 o 
  -3  -4  16      115.09       92.82     24.83 o 
  -2  -4  16     1424.65     1501.62     44.18 o 
  -1  -4  16      490.97      500.75     38.76 o 
   0  -4  16       26.27       42.07     19.84 o 
   1  -4  16       26.15       14.96     17.53 o 
   2  -4  16      830.91      752.07     46.41 o 
   3  -4  16       10.13       30.61     18.77 o 
   4  -4  16        1.35       -7.98     34.74 o 
   5  -4  16        8.35       44.85     40.92 o 
   6  -4  16     1808.61     1970.73    125.23 o 
   7  -4  16      408.95      531.72     84.65 o 
   8  -4  16        7.66      -33.16     44.52 o 
 -10  -3  16        5.09       -3.48     35.97 o 
  -9  -3  16       42.00        2.47     33.84 o 
  -8  -3  16      809.85      867.95     90.16 o 
  -7  -3  16       12.19        3.82     30.69 o 
  -6  -3  16        5.57      -13.54     18.69 o 
  -5  -3  16     2747.03     2855.07     94.26 o 
  -4  -3  16     1614.89     1514.78     82.17 o 
  -3  -3  16       58.91       44.19     19.28 o 
  -2  -3  16     1635.20     1519.72     86.95 o 
  -1  -3  16       51.72        7.23     17.73 o 
   0  -3  16     5288.34     4787.53    114.61 o 
   1  -3  16      743.41      673.38     49.18 o 
   2  -3  16       15.34       -5.23     26.47 o 
   3  -3  16     2183.50     2116.38    169.74 o 
   4  -3  16      100.28      116.26     25.95 o 
   5  -3  16       43.66       23.27     36.65 o 
   6  -3  16        3.30      -29.79     38.22 o 
   7  -3  16       12.63      -16.75     43.05 o 
   8  -3  16      241.67      266.65     67.45 o 
 -11  -2  16      789.98      710.23     91.39 o 
 -10  -2  16       17.92       12.59     38.00 o 
  -9  -2  16       34.59       -3.15     33.05 o 
  -8  -2  16      870.53      792.29     83.52 o 
  -7  -2  16      130.37      176.75     40.64 o 
  -6  -2  16      609.71      625.92     59.13 o 
  -5  -2  16       63.41       72.84     31.59 o 
  -4  -2  16      327.88      351.53     46.65 o 
  -3  -2  16     1372.88     1267.96     56.25 o 
  -2  -2  16      284.43      251.50     30.62 o 
  -1  -2  16        6.57       -5.82     15.52 o 
   0  -2  16      556.24      522.42     49.24 o 
   1  -2  16       19.94       39.54     24.06 o 
   2  -2  16     1161.80     1127.65     87.23 o 
   3  -2  16        0.25      -17.88     17.88 o 
   4  -2  16     1131.38     1044.40     56.09 o 
   5  -2  16     1599.42     1692.43     77.96 o 
   6  -2  16        7.23      -28.89     28.89 o 
   7  -2  16        2.47       47.21     44.07 o 
   8  -2  16      339.63      328.14     70.71 o 
 -11  -1  16      292.31      235.17     62.50 o 
 -10  -1  16      409.92      249.33     57.56 o 
  -9  -1  16      768.27      740.47     84.42 o 
  -8  -1  16       42.66       50.51     23.02 o 
  -7  -1  16      827.17      887.00    106.62 o 
  -6  -1  16     1596.08     1604.10     77.68 o 
  -5  -1  16       37.26       19.44     20.71 o 
  -4  -1  16      195.59      181.82     28.90 o 
  -3  -1  16     2612.78     2381.75    149.90 o 
  -2  -1  16     2728.88     2617.54     81.31 o 
  -1  -1  16     1185.47     1097.03     52.34 o 
   0  -1  16      106.51       85.23     21.85 o 
   1  -1  16     1724.45     1497.83     65.93 o 
   2  -1  16     1962.11     1746.56     67.36 o 
   3  -1  16     1319.18     1320.60     60.34 o 
   5  -1  16       56.44       83.53     36.93 o 
   6  -1  16      293.93      344.35     42.29 o 
   7  -1  16       16.01       -4.27     41.26 o 
   8  -1  16       12.18       -6.41     42.72 o 
  -9   0  16       10.97        2.70     33.05 o 
  -8   0  16     2259.20     2216.59     83.44 o 
  -7   0  16        1.53      -13.06     17.82 o 
  -6   0  16      118.51       61.62     34.74 o 
  -5   0  16     2048.56     1981.61     73.82 o 
  -4   0  16      249.83      234.12     54.52 o 
  -3   0  16      425.71      329.58     35.32 o 
  -2   0  16      282.56      324.88     76.67 o 
  -1   0  16       77.53       77.18     28.61 o 
   0   0  16     2853.40     2692.20    118.43 o 
   1   0  16        2.07        2.76     21.02 o 
   2   0  16      130.05       82.26     23.39 o 
   3   0  16     2638.99     2343.98    162.27 o 
   4   0  16      300.73      328.03     39.91 o 
   5   0  16       17.09        6.66     21.55 o 
   6   0  16      592.24      677.94     53.17 o 
   7   0  16       11.30        8.25     38.39 o 
   8   0  16      484.01      419.75     71.94 o 
 -11   1  16      871.33      900.21     90.94 o 
 -10   1  16       55.63       45.53     40.58 o 
  -9   1  16       56.96       54.26     28.69 o 
  -8   1  16     1107.44     1177.31     64.23 o 
  -7   1  16       18.88       -4.75     20.11 o 
  -6   1  16      687.54      702.80     66.89 o 
  -5   1  16      661.05      655.25     46.65 o 
  -4   1  16      390.63      474.76     41.41 o 
  -3   1  16     2931.16     2666.00     84.05 o 
  -2   1  16      166.01      180.93     27.56 o 
  -1   1  16       26.46        3.57     17.32 o 
   0   1  16     4168.44     4030.44    107.22 o 
   1   1  16     1245.41     1202.79     92.69 o 
   2   1  16     1030.13      931.67     53.96 o 
   3   1  16       52.17       15.62     20.50 o 
   4   1  16      304.06      354.76     39.22 o 
   5   1  16     1231.65     1245.52     75.88 o 
   6   1  16       34.24        9.93     23.65 o 
   7   1  16       12.07       -5.13     23.69 o 
   8   1  16      378.77      387.84     48.42 o 
 -10   2  16      661.31      655.89     55.92 o 
  -9   2  16     1312.36     1342.61     69.31 o 
  -8   2  16       22.02       10.61     21.85 o 
  -7   2  16     1047.49      968.31    163.06 o 
  -6   2  16     1531.50     1377.07     64.74 o 
  -5   2  16     1577.95     1484.52     64.92 o 
  -4   2  16      248.00      169.11     40.64 o 
  -3   2  16        0.65        9.38     21.47 o 
  -2   2  16     2695.04     2449.08    131.97 o 
  -1   2  16      583.71      504.22     41.40 o 
   0   2  16      108.64      133.90     26.26 o 
   1   2  16     2123.98     2057.28    133.60 o 
   2   2  16      708.38      793.00     51.10 o 
   3   2  16      265.99      319.17     38.28 o 
   4   2  16        1.00      -11.07     18.96 o 
   5   2  16       67.10       85.94     28.83 o 
   6   2  16     1030.30     1031.64    122.03 o 
   7   2  16      421.53      497.28     50.67 o 
 -10   3  16       97.84      117.00     34.85 o 
  -9   3  16       98.38       51.93     32.32 o 
  -8   3  16      965.49      985.83     61.40 o 
  -7   3  16        4.95       16.66     22.98 o 
  -6   3  16       12.52       11.25     19.55 o 
  -5   3  16     1183.97     1175.01     59.62 o 
  -4   3  16      550.62      591.91     46.14 o 
  -3   3  16      104.60       79.88     23.97 o 
  -2   3  16      511.89      455.01     41.49 o 
  -1   3  16      180.03      174.43     42.83 o 
   0   3  16     3070.71     2872.51    115.95 o 
   1   3  16      866.01      744.95     74.36 o 
   2   3  16       15.07      -17.60     17.60 o 
   3   3  16     2089.36     1923.65     76.98 o 
   4   3  16       31.09       26.91     23.89 o 
   5   3  16      234.10      264.67     38.20 o 
   6   3  16      282.45      319.01     42.74 o 
   7   3  16        5.70       -1.81     24.36 o 
 -10   4  16        4.31        0.45     42.83 o 
  -9   4  16      138.70      120.07     33.05 o 
  -8   4  16      992.67     1016.81     63.68 o 
  -7   4  16        0.56       20.77     22.75 o 
  -6   4  16      570.16      593.20     49.38 o 
  -5   4  16        3.94       15.15     20.97 o 
  -4   4  16      889.62      852.64     54.16 o 
  -3   4  16     2647.34     2487.99     85.60 o 
  -2   4  16       97.28       94.43     25.98 o 
  -1   4  16      153.23      118.59     59.30 o 
   0   4  16      280.70      387.90     40.82 o 
   1   4  16      865.07      939.12     57.19 o 
   2   4  16      319.85      360.67     41.38 o 
   3   4  16      524.15      533.91     48.27 o 
   4   4  16      261.92      259.54     88.69 o 
   5   4  16      563.74      602.87     53.60 o 
   6   4  16        6.75       30.58     28.17 o 
  -9   5  16       26.67       36.74     28.06 o 
  -8   5  16       20.02       25.43     27.83 o 
  -7   5  16      206.92      180.63     36.22 o 
  -6   5  16     1345.81     1398.25     80.21 o 
  -5   5  16        2.53        2.60     20.24 o 
  -4   5  16        2.56        1.35     19.53 o 
  -3   5  16        5.47        9.11     21.83 o 
  -2   5  16     1252.01     1282.73     67.62 o 
  -1   5  16     1210.01     1248.09     64.14 o 
   0   5  16       19.20       11.97     21.55 o 
   1   5  16     1148.58     1150.42     64.37 o 
   2   5  16      424.26      358.35     42.88 o 
   3   5  16      446.75      556.26     95.38 o 
   4   5  16        1.03        5.40     25.30 o 
   5   5  16      209.02      228.66     39.71 o 
   6   5  16      409.14      397.16     74.98 o 
  -8   6  16      561.22      575.11     86.90 o 
  -7   6  16        1.45        7.44     26.68 o 
  -6   6  16       11.22      -21.92     21.92 o 
  -5   6  16     1347.63     1406.10     71.93 o 
  -4   6  16      167.78      196.85     44.18 o 
  -3   6  16       16.11       -0.79     23.69 o 
  -2   6  16      444.40      459.08     47.20 o 
  -1   6  16      227.57      266.59     69.58 o 
   0   6  16     1250.92     1471.33     71.94 o 
   1   6  16        1.34        1.98     27.93 o 
   2   6  16       16.29       19.42     24.72 o 
   3   6  16     1129.56     1107.20     73.63 o 
   4   6  16       88.31      125.63     53.34 o 
   5   6  16      123.07      103.31     52.27 o 
  -7   7  16      492.23      610.63     88.36 o 
  -6   7  16      169.27      145.42     34.03 o 
  -5   7  16        5.73       17.70     25.15 o 
  -4   7  16       13.64        3.42     26.79 o 
  -3   7  16      882.79      879.76     62.67 o 
  -2   7  16      202.61      220.55     38.50 o 
  -1   7  16      575.77      652.47     56.00 o 
   0   7  16      901.99      966.87    132.76 o 
   1   7  16      261.69      357.24     45.98 o 
   2   7  16      204.57      307.26     44.79 o 
   3   7  16      100.84       64.71     34.34 o 
   4   7  16      171.41      164.46     61.15 o 
  -6   8  16      265.51      315.21     70.37 o 
  -5   8  16      403.96      519.14     54.74 o 
  -4   8  16      125.43      106.27     35.43 o 
  -3   8  16      181.50      159.25     38.53 o 
  -2   8  16     1105.55     1078.68     70.39 o 
  -1   8  16      165.37      144.51     37.01 o 
   0   8  16      135.20      144.66     36.58 o 
   1   8  16      587.11      572.24     57.69 o 
   2   8  16      438.18      498.74    139.51 o 
  -3   9  16      117.16      120.40     37.93 o 
  -2   9  16        2.09       12.89     30.23 o 
  -1   9  16      143.99      126.88     37.32 o 
  -4 -10  17        7.92       -0.77     28.28 o 
  -3 -10  17       15.98       76.67     44.97 o 
  -2 -10  17      139.06      206.05     54.30 o 
  -1 -10  17       61.82       69.13     39.91 o 
   0 -10  17      160.59      159.36     36.30 o 
   1 -10  17      117.38      101.54     34.44 o 
   2 -10  17      399.71      409.28     52.83 o 
  -6  -9  17       87.88       72.15     32.71 o 
  -5  -9  17      164.84      221.06     40.68 o 
  -4  -9  17      120.77      157.94     54.24 o 
  -3  -9  17       64.92       92.77     30.40 o 
  -2  -9  17        0.97        5.13     35.19 o 
  -1  -9  17      723.22      772.37     53.68 o 
   0  -9  17      330.33      374.57     43.08 o 
   1  -9  17       22.75       35.70     25.96 o 
   2  -9  17        7.27        9.51     24.98 o 
   3  -9  17      126.75       55.61     49.01 o 
   4  -9  17      353.26      295.15     45.34 o 
  -7  -8  17     1282.01     1301.97     76.36 o 
  -6  -8  17       81.09       58.60     30.51 o 
  -5  -8  17       99.17      107.23     31.91 o 
  -4  -8  17       85.33       49.55     26.01 o 
  -3  -8  17      629.39      689.60     61.94 o 
  -2  -8  17     1036.82     1118.15     86.78 o 
  -1  -8  17       76.53       72.86     20.97 o 
   0  -8  17      395.79      476.51     43.79 o 
   1  -8  17     1060.30      984.20     58.20 o 
   2  -8  17      146.28      145.33     41.71 o 
   3  -8  17        0.24       59.47     27.74 o 
   4  -8  17      867.66      917.55     82.29 o 
   5  -8  17      136.50       14.95     43.17 o 
  -8  -7  17      337.58      293.26     46.20 o 
  -7  -7  17       55.69       27.60     28.75 o 
  -6  -7  17      163.87      170.94     34.78 o 
  -5  -7  17      638.29      606.04     62.39 o 
  -4  -7  17      187.95      158.99     31.54 o 
  -3  -7  17      250.24      273.38     33.97 o 
  -2  -7  17     1183.46     1105.21     44.38 o 
  -1  -7  17      387.49      357.25     29.96 o 
   0  -7  17      247.47      278.65     26.96 o 
   1  -7  17        5.63       -8.54     19.55 o 
   2  -7  17      344.67      369.63     39.30 o 
   3  -7  17      713.95      794.46     54.58 o 
   4  -7  17      114.30       33.05     43.95 o 
   5  -7  17        8.91      -37.21     37.21 o 
   6  -7  17      285.53      346.12     77.68 o 
  -9  -6  17     1819.91     2032.11    143.66 o 
  -8  -6  17      680.22      704.84    100.33 o 
  -7  -6  17       76.89       62.64     29.25 o 
  -6  -6  17       61.95       63.63     50.70 o 
  -5  -6  17      194.15      255.03     35.14 o 
  -4  -6  17     2268.84     2334.75     63.48 o 
  -3  -6  17      219.56      230.00     25.36 o 
  -2  -6  17        3.39        4.71     14.17 o 
  -1  -6  17      332.05      394.06     28.85 o 
   0  -6  17      374.30      386.40     49.98 o 
   1  -6  17      422.99      462.29     40.13 o 
   2  -6  17      706.80      819.05     85.10 o 
   3  -6  17        3.93      -33.84     33.84 o 
   4  -6  17     1109.14      934.83     95.78 o 
   5  -6  17      903.67      924.60    102.30 o 
   6  -6  17       27.70       71.38     53.28 o 
  -9  -5  17       21.59       57.56     47.55 o 
  -8  -5  17       77.99       85.66     48.11 o 
  -6  -5  17        2.69        7.87     35.07 o 
  -5  -5  17       70.20       43.39     37.66 o 
  -4  -5  17      943.34      991.89    102.91 o 
  -3  -5  17      100.72      104.35     44.23 o 
  -2  -5  17     2036.30     1890.68     70.98 o 
  -1  -5  17        2.02       10.88     18.77 o 
   0  -5  17       16.09       28.65     19.59 o 
   1  -5  17     2801.75     2984.01     90.22 o 
   2  -5  17       96.14      132.57     61.27 o 
   3  -5  17       35.22       -9.56     32.60 o 
   4  -5  17       63.33        9.22     40.13 o 
   5  -5  17        0.44      -39.68     39.68 o 
   6  -5  17      270.77      230.67     66.10 o 
   7  -5  17        0.11      -37.32     37.32 o 
 -10  -4  17      530.15      405.03     78.91 o 
  -9  -4  17       56.99       80.04     50.81 o 
  -8  -4  17       90.70       75.54     45.19 o 
  -7  -4  17     1214.06     1186.87    102.75 o 
  -6  -4  17      831.60     1027.46     94.20 o 
  -5  -4  17      729.12      784.36     50.61 o 
  -4  -4  17       30.62       -2.02     25.86 o 
  -3  -4  17      552.38      519.15     41.67 o 
  -2  -4  17     1658.70     1624.54     82.57 o 
  -1  -4  17      531.39      482.17     71.27 o 
   0  -4  17       30.41        5.08     18.65 o 
   1  -4  17       55.02       41.21     24.00 o 
   2  -4  17     1132.60     1265.31     58.35 o 
   3  -4  17     1930.87     1996.27     75.08 o 
   4  -4  17       31.68       -1.01     37.55 o 
   5  -4  17      340.91      429.31     71.83 o 
   6  -4  17      265.65      279.12     68.57 o 
   7  -4  17       91.33      113.09     58.23 o 
 -10  -3  17       14.87      -27.88     41.48 o 
  -9  -3  17      545.96      482.37     80.83 o 
  -8  -3  17      557.78      593.10     81.95 o 
  -7  -3  17       76.02      101.62     43.62 o 
  -6  -3  17      258.53      188.28     31.98 o 
  -5  -3  17      500.12      526.77     57.67 o 
  -4  -3  17     2255.97     2263.85     78.23 o 
  -3  -3  17      250.05      239.27     32.31 o 
  -2  -3  17       47.55       20.63     19.08 o 
  -1  -3  17     3266.86     2996.01    129.73 o 
   0  -3  17     1885.52     1883.33     70.26 o 
   1  -3  17      454.34      418.76     67.22 o 
   2  -3  17        5.99       19.19     34.90 o 
   3  -3  17      425.54      394.89     68.80 o 
   4  -3  17      864.86      885.74     55.00 o 
   5  -3  17        6.52      -26.53     35.86 o 
   6  -3  17      118.76      155.69     56.32 o 
   7  -3  17      658.23      743.73     96.00 o 
 -10  -2  17     1255.58     1108.18    107.92 o 
  -9  -2  17      579.69      756.21     91.17 o 
  -8  -2  17      271.93      342.64     66.21 o 
  -7  -2  17     1482.57     1638.86     70.97 o 
  -6  -2  17       30.01       27.70     21.90 o 
  -5  -2  17        2.58       -1.08     19.58 o 
  -4  -2  17     1877.80     1889.74     71.84 o 
  -3  -2  17      487.04      432.82     39.63 o 
  -2  -2  17      492.25      426.54     59.86 o 
  -1  -2  17        1.18      -15.15     21.98 o 
   0  -2  17      779.32      803.33     78.46 o 
   1  -2  17     3704.92     3430.39     98.52 o 
   2  -2  17       73.22       68.84     23.65 o 
   3  -2  17       78.48       70.04     24.73 o 
   4  -2  17     1059.41     1031.91     58.19 o 
   5  -2  17       71.74      105.56     28.67 o 
   6  -2  17      243.17      227.30     59.35 o 
   7  -2  17       10.75       38.90     45.42 o 
 -10  -1  17     1002.55      907.40     95.89 o 
  -9  -1  17       60.29       42.16     43.62 o 
  -8  -1  17      166.46      153.47     42.66 o 
  -7  -1  17       11.36        4.43     20.39 o 
  -6  -1  17      612.70      570.63     46.69 o 
  -5  -1  17     1664.75     1578.04     67.51 o 
  -4  -1  17      269.50      233.37     42.21 o 
  -3  -1  17      103.25      113.01     25.83 o 
  -2  -1  17     4257.42     3874.97    120.68 o 
  -1  -1  17      633.61      573.32     43.02 o 
   0  -1  17      567.48      521.41     42.01 o 
   1  -1  17      207.13      127.67     29.00 o 
   2  -1  17     1535.05     1561.40     65.94 o 
   3  -1  17     1034.87     1059.05     56.60 o 
   4  -1  17        0.13        5.83     21.28 o 
   5  -1  17       66.95       99.39     28.87 o 
   6  -1  17      414.55      426.58     45.58 o 
   7  -1  17       68.98       63.51     48.00 o 
 -10   0  17       16.61       31.36     40.58 o 
  -9   0  17      809.70      707.08     83.19 o 
  -8   0  17      315.56      310.99     41.77 o 
  -7   0  17      567.77      599.03     49.26 o 
  -6   0  17      203.37      207.73     33.28 o 
  -5   0  17       46.05       57.18     32.54 o 
  -4   0  17     1148.14     1087.56     63.12 o 
  -3   0  17      105.21      119.95     26.40 o 
  -2   0  17      101.82      100.05     51.65 o 
  -1   0  17     3670.64     3460.30     99.56 o 
   0   0  17      335.07      329.04     36.42 o 
   1   0  17       50.60       40.32     30.52 o 
   2   0  17      280.72      291.77     52.33 o 
   3   0  17       48.96       24.53     20.54 o 
   4   0  17      857.03      901.86     56.35 o 
   5   0  17      210.30      254.56     38.86 o 
   6   0  17        0.75       -5.94     23.95 o 
   7   0  17      437.50      395.99     55.42 o 
 -10   1  17      358.31      400.08     70.71 o 
  -9   1  17      200.56      179.15     36.09 o 
  -8   1  17        6.41       31.41     26.67 o 
  -7   1  17     1569.23     1659.76     73.78 o 
  -6   1  17        4.20      -10.24     19.74 o 
  -5   1  17       74.40       44.78     27.54 o 
  -4   1  17     1197.16     1195.58     58.98 o 
  -3   1  17      173.21      167.48     72.17 o 
  -1   1  17        5.62        2.46     17.76 o 
   0   1  17        2.72       13.39     18.65 o 
   1   1  17     1840.24     1810.23    122.87 o 
   2   1  17        3.59       -0.16     19.33 o 
   3   1  17       99.01       77.09     26.84 o 
   4   1  17      930.98      892.72     57.74 o 
   5   1  17      136.89      115.20     30.23 o 
   6   1  17       24.69        1.49     24.74 o 
   7   1  17       74.80       78.08     31.00 o 
 -10   2  17      594.47      624.91     57.07 o 
  -9   2  17        0.99       -9.65     26.01 o
[truncated: 50,102 more chars]
